# Supplementary material for: Internal Thoracic Impedance - A Useful Method for Expedient Detection and Convenient Monitoring of Pleural Effusion
Source: PLoS One. 2015 Apr 28;10(4):e0122576. doi: 10.1371/journal.pone.0122576 (PMC4412530; doi:10.1371/journal.pone.0122576)
Supplement: S1 File — (MHT) [file pone.0122576.s002.mht]

From: <Saved by Windows Internet Explorer 8>
Subject: Detection of Pleural Effusion by Internal Thoracic Impedance Method - Full Text View - ClinicalTrials.gov
Date: Mon, 15 Dec 2014 14:56:22 +0200
MIME-Version: 1.0
Content-Type: multipart/related;
	type="text/html";
	boundary="----=_NextPart_000_0023_01D01877.4AA497E0"
X-MimeOLE: Produced By Microsoft MimeOLE V6.00.2900.6090

This is a multi-part message in MIME format.

------=_NextPart_000_0023_01D01877.4AA497E0
Content-Type: text/html;
	charset="utf-8"
Content-Transfer-Encoding: quoted-printable
Content-Location: mhtml:file://D:\charach\TRANSTHORACIC MONITORING\pleural ef\S 1.   Detection of Pleural Effusion by Internal Thoracic Impedance Method - Full Text View - ClinicalTrials_gov.mht

=EF=BB=BF<!DOCTYPE HTML PUBLIC "-//W3C//DTD HTML 4.0 Transitional//EN">
<HTML lang=3Den =
xmlns=3D"http://www.w3.org/1999/xhtml"><HEAD><TITLE>Detection of Pleural =
Effusion by Internal Thoracic Impedance Method - Full Text View - =
ClinicalTrials.gov</TITLE>
<META content=3DIE=3D5.0000 http-equiv=3DX-UA-Compatible>
<META content=3DIE=3Dedge http-equiv=3DX-UA-Compatible>
<META name=3Dviewport content=3D"width=3D994, user-scalable=3Dyes">
<META content=3D"text/html; charset=3DUTF-8" =
http-equiv=3Dcontent-type><LINK=20
rel=3D"shortcut icon" href=3D"/ct2/html/images/favicon.ico"><LINK=20
rel=3Dapple-touch-icon-precomposed =
href=3D"/apple-touch-icon-144x144.png"=20
sizes=3D"144x144"><LINK rel=3Dapple-touch-icon-precomposed=20
href=3D"/apple-touch-icon-114x114.png" sizes=3D"114x114"><LINK=20
rel=3Dapple-touch-icon-precomposed href=3D"/apple-touch-icon-72x72.png"=20
sizes=3D"72x72"><LINK rel=3Dapple-touch-icon-precomposed=20
href=3D"/apple-touch-icon-precomposed.png"><LINK =
rel=3Dapple-touch-icon-precomposed=20
href=3D"/apple-touch-icon.png"><LINK rel=3Dstylesheet type=3Dtext/css=20
href=3D"http://clinicaltrials.gov/ct2/html/ct3/css/superfish.css"=20
media=3Dscreen><LINK rel=3Dstylesheet type=3Dtext/css=20
href=3D"http://clinicaltrials.gov/ct2/html/ct3/css/base.css"><LINK =
rel=3Dstylesheet=20
type=3Dtext/css =
href=3D"http://clinicaltrials.gov/ct2/html/ct3/css/print.css"=20
media=3Dprint><!--[if lte IE 7]>=0A=
           <link href=3D"/ct2/html/ct3/css/target-IE7-and-below.css" =
rel=3D"stylesheet" type=3D"text/css">=0A=
    <![endif]--><LINK=20
rel=3Dstylesheet type=3Dtext/css=20
href=3D"http://clinicaltrials.gov/ct2/html/ct3/css/trial-record.css"><LIN=
K=20
rel=3Dstylesheet type=3Dtext/css=20
href=3D"http://clinicaltrials.gov/ct2/html/ct3/css/ct2Header.css">
<SCRIPT type=3Dtext/javascript=20
src=3D"http://clinicaltrials.gov/ct2/html/ct3/js/jquery-1.6.4.min.js"></S=
CRIPT>

<SCRIPT type=3Dtext/javascript=20
src=3D"http://clinicaltrials.gov/ct2/html/ct3/js/superfish.js"></SCRIPT>

<SCRIPT type=3Dtext/javascript=20
src=3D"http://clinicaltrials.gov/ct2/html/ct3/js/supersubs.js"></SCRIPT>

<SCRIPT type=3Dtext/javascript=20
src=3D"http://clinicaltrials.gov/ct2/html/ct3/js/hoverIntent.js"></SCRIPT=
>

<SCRIPT type=3Dtext/javascript=20
src=3D"http://clinicaltrials.gov/ct2/html/ct3/js/jquery.cookie.js"></SCRI=
PT>

<SCRIPT type=3Dtext/javascript=20
src=3D"http://clinicaltrials.gov/ct2/html/ct3/js/jquery.fontscale.js"></S=
CRIPT>

<SCRIPT type=3Dtext/javascript=20
src=3D"http://clinicaltrials.gov/ct2/html/images/frame/ct.js"></SCRIPT>

<SCRIPT type=3Dtext/javascript=20
src=3D"http://clinicaltrials.gov/ct2/html/ct3/js/ctmenu.js"></SCRIPT>

<SCRIPT type=3Dtext/javascript=20
src=3D"http://clinicaltrials.gov/ct2/html/images/foresee/foresee-trigger.=
js"></SCRIPT>

<SCRIPT type=3Dtext/javascript>=0A=
    $(window).load(function(){=0A=
        loadCTCommon();=0A=
        });=0A=
</SCRIPT>

<META name=3DGENERATOR content=3D"MSHTML 8.00.6001.19120"></HEAD>
<BODY class=3D"js one-column">
<DIV id=3Dskip><A=20
href=3D"http://clinicaltrials.gov/show/NCT01601444#main-content">Skip to =
Main=20
Content</A> </DIV>
<DIV id=3Dwrapper>
<DIV id=3Dheader><A href=3D"http://clinicaltrials.gov/ct2/home"><IMG=20
alt=3DClinicalTrials.gov=20
src=3D"mhtml:file://D:\charach\TRANSTHORACIC MONITORING\pleural ef\S 1.  =
 Detection of Pleural Effusion by Internal Thoracic Impedance Method - =
Full Text View - =
ClinicalTrials_gov.mht!http://clinicaltrials.gov/ct2/html/ct3/images/ct.g=
ov-logo.png"=20
width=3D248 height=3D33></A><BR>
<DIV id=3Dtagline>A service of the U.S. National Institutes of =
Health</DIV>
<DIV id=3Dheader-search>
<P class=3Dfor-example>Example: "Heart attack" AND "Los Angeles"</P>
<FORM method=3Dget action=3D/ct2/results><LABEL =
for=3Dheader-search-query>Search for=20
studies:</LABEL>=20
<DIV><INPUT id=3Dheader-search-query maxLength=3D250 size=3D43 =
name=3Dterm></DIV>
<DIV><INPUT value=3DSearch type=3Dsubmit name=3DSearch></DIV></FORM>
<DIV id=3Dheader-search-extras>
<UL>
  <LI class=3Dfirst-item><A=20
  href=3D"http://clinicaltrials.gov/ct2/search/advanced">Advanced =
Search</A>=20
  <LI><A =
href=3D"http://clinicaltrials.gov/ct2/help/how-find/basic">Help</A>=20
  <LI><A=20
  =
href=3D"http://clinicaltrials.gov/ct2/search/browse?brwse=3Dcond_cat">Stu=
dies by=20
  Topic</A>=20
  <LI class=3Dlast-item><A=20
  =
href=3D"http://clinicaltrials.gov/ct2/about-studies/glossary">Glossary</A=
></LI></UL></DIV></DIV></DIV>
<DIV id=3Dglobal-nav>
<UL class=3Dsf-menu>
  <LI class=3Dfirst><A =
href=3D"http://clinicaltrials.gov/ct2/search/index">Find=20
  Studies</A>=20
  <UL>
    <LI><A href=3D"http://clinicaltrials.gov/ct2/search">Basic =
Search</A> </LI>
    <LI><A =
href=3D"http://clinicaltrials.gov/ct2/search/advanced">Advanced=20
    Search</A> </LI>
    <LI><A =
href=3D"http://clinicaltrials.gov/ct2/search/browse?brwse=3Dcond_cat">See=
=20
    Studies by Topic</A> </LI>
    <LI><A href=3D"http://clinicaltrials.gov/ct2/search/map">See Studies =
on a=20
    Map</A> </LI>
    <LI class=3Dnew-group><A=20
    href=3D"http://clinicaltrials.gov/ct2/help/how-find/index">How to =
Search</A>=20
    </LI>
    <LI><A =
href=3D"http://clinicaltrials.gov/ct2/help/how-use-search-results">How=20
    to Use Search Results</A> </LI>
    <LI><A=20
    =
href=3D"http://clinicaltrials.gov/ct2/help/how-find/find-study-results">H=
ow to=20
    Find Results of Studies</A> </LI>
    <LI><A =
href=3D"http://clinicaltrials.gov/ct2/help/how-read-study">How to Read=20
    a Study Record</A></LI></UL></LI>
  <LI><A href=3D"http://clinicaltrials.gov/ct2/about-studies">About =
Clinical=20
  Studies</A>=20
  <UL>
    <LI><A =
href=3D"http://clinicaltrials.gov/ct2/about-studies/learn">Learn About=20
    Clinical Studies</A> </LI>
    <LI><A =
href=3D"http://clinicaltrials.gov/ct2/about-studies/other-sites">Other=20
    Sites About Clinical Studies</A> </LI>
    <LI><A =
href=3D"http://clinicaltrials.gov/ct2/about-studies/glossary">Glossary=20
    of Common Site Terms</A></LI></UL></LI>
  <LI><A href=3D"http://clinicaltrials.gov/ct2/manage-recs">Submit =
Studies</A>=20
  <UL>
    <LI><A =
href=3D"http://clinicaltrials.gov/ct2/manage-recs/background">Why=20
    Should I Register and Submit Results?</A> </LI>
    <LI><A =
href=3D"http://clinicaltrials.gov/ct2/manage-recs/fdaaa">FDAAA 801=20
    Requirements</A> </LI>
    <LI class=3Dnew-group><A=20
    href=3D"http://clinicaltrials.gov/ct2/manage-recs/how-apply">How to =
Apply for=20
    an Account</A> </LI>
    <LI><A =
href=3D"http://clinicaltrials.gov/ct2/manage-recs/how-register">How to=20
    Register Your Study</A> </LI>
    <LI><A =
href=3D"http://clinicaltrials.gov/ct2/manage-recs/how-edit">How to Edit=20
    Your Study Record</A> </LI>
    <LI><A =
href=3D"http://clinicaltrials.gov/ct2/manage-recs/how-report">How to=20
    Submit Your Results</A> </LI>
    <LI class=3Dnew-group><A=20
    href=3D"http://clinicaltrials.gov/ct2/manage-recs/faq">Frequently =
Asked=20
    Questions</A> </LI>
    <LI><A =
href=3D"http://clinicaltrials.gov/ct2/manage-recs/resources">Support=20
    Materials</A> </LI>
    <LI><A =
href=3D"http://clinicaltrials.gov/ct2/manage-recs/present">Training=20
    Materials</A></LI></UL></LI>
  <LI><A href=3D"http://clinicaltrials.gov/ct2/resources">Resources</A>=20
  <UL>
    <LI><A =
href=3D"http://clinicaltrials.gov/ct2/resources/pubs">Selected=20
    Publications</A> </LI>
    <LI><A =
href=3D"http://clinicaltrials.gov/ct2/resources/alert">Clinical Alerts=20
    and Advisories</A> </LI>
    <LI><A href=3D"http://clinicaltrials.gov/ct2/resources/rss">RSS =
Feeds</A>=20
</LI>
    <LI class=3Dnew-group><A=20
    href=3D"http://clinicaltrials.gov/ct2/resources/trends">Trends, =
Charts, and=20
    Maps</A> </LI>
    <LI><A =
href=3D"http://clinicaltrials.gov/ct2/resources/download">Downloading=20
    Content for Analysis</A></LI></UL></LI>
  <LI class=3Dlast><A =
href=3D"http://clinicaltrials.gov/ct2/about-site">About This=20
  Site</A>=20
  <UL>
    <LI><A=20
    =
href=3D"http://clinicaltrials.gov/ct2/about-site/background">ClinicalTria=
ls.gov=20
    Background</A> </LI>
    <LI><A =
href=3D"http://clinicaltrials.gov/ct2/about-site/results">About the=20
    Results Database</A> </LI>
    <LI><A =
href=3D"http://clinicaltrials.gov/ct2/about-site/history">History,=20
    Policies, and Laws</A> </LI>
    <LI><A =
href=3D"http://clinicaltrials.gov/ct2/about-site/for-media">Media/Press=20
    Resources</A> </LI>
    <LI class=3Dnew-group><A=20
    href=3D"http://clinicaltrials.gov/ct2/about-site/link-to">Linking to =
This=20
    Site</A> </LI>
    <LI><A=20
    =
href=3D"http://clinicaltrials.gov/ct2/about-site/terms-conditions">Terms =
and=20
    Conditions</A> </LI>
    <LI><A=20
    =
href=3D"http://clinicaltrials.gov/ct2/about-site/disclaimer">Disclaimer</=
A></LI></UL></LI></UL>
<DIV style=3D"CLEAR: both"></DIV></DIV>
<DIV id=3Dutilities>
<DIV id=3Dtext-size><A id=3Dshow-dropdown=20
href=3D"http://clinicaltrials.gov/ct2/textsize-help"><SPAN>Text =
Size</SPAN></A>=20
<UL id=3Ddropdown>
  <LI><A id=3Dup =
href=3D"http://clinicaltrials.gov/show/NCT01601444#">Make=20
  bigger</A>=20
  <LI><A id=3Ddown =
href=3D"http://clinicaltrials.gov/show/NCT01601444#">Make=20
  smaller</A>=20
  <LI><A id=3Dreset =
href=3D"http://clinicaltrials.gov/show/NCT01601444#">Reset</A>=20
  <LI class=3Dclose><A id=3Dclose=20
  =
href=3D"http://clinicaltrials.gov/show/NCT01601444#">close</A></LI></UL><=
/DIV></DIV>
<DIV id=3Dbreadcrumb>
<UL class=3Dhorz-list>
  <LI><A href=3D"http://clinicaltrials.gov/ct2/home">Home</A> </LI>
  <LI><A href=3D"http://clinicaltrials.gov/ct2/search">Find Studies</A> =
</LI>
  <LI class=3Dlast>Study Record Detail</LI></UL></DIV>
<DIV id=3Dmain-content tabIndex=3D-1>
<H1 class=3Dsolo_record>Detection of Pleural Effusion by Internal =
Thoracic=20
Impedance Method</H1>
<DIV id=3Dtrial-info-1 class=3Dfloater-50>
<DIV class=3Dunknown-recruiting-status>The recruitment status of this =
study is=20
unknown because the information has not been verified recently. </DIV>
<DIV class=3Dstatus-details=20
title=3D"The verification date is the most recent date the responsible =
party verified the study information is correct.  The last updated date =
is the most recent date the record changed in any way.  The two dates =
may be different."><SPAN=20
style=3D"COLOR: rgb(0,0,204)">Verified May 2012</SPAN> by Tel-Aviv =
Sourasky=20
Medical Center. <BR>Recruitment status was&nbsp; Not yet recruiting =
</DIV>
<DIV class=3Dinfo-title>Sponsor:</DIV>
<DIV id=3Dsponsor class=3Dinfo-text>Michal Roll PhD,MBA </DIV>
<DIV class=3Dinfo-title>Information provided by (Responsible =
Party):</DIV>
<DIV class=3Dinfo-text>Michal Roll PhD,MBA, Tel-Aviv Sourasky Medical=20
Center</DIV></DIV>
<DIV id=3Dtrial-info-2 class=3Dfloater-50>
<DIV class=3Dinfo-title>ClinicalTrials.gov Identifier:</DIV>
<DIV class=3Didentifier>NCT01601444</DIV>
<DIV class=3Dinfo-date>First received: April 30, 2012</DIV>
<DIV class=3Dinfo-date>Last updated: May 16, 2012</DIV>
<DIV class=3Dinfo-date>Last verified: May 2012 </DIV>
<DIV class=3Dinfo-date><A=20
title=3D"Historical versions of study NCT01601444 on ClinicalTrials.gov =
Archive Site - opens in new window"=20
onclick=3D"openNewWindow('/ct2/archive/NCT01601444'); return false;"=20
href=3D"http://clinicaltrials.gov/ct2/archive/NCT01601444">History of =
Changes</A>=20
</DIV></DIV>
<DIV id=3Dtabs>
<UL id=3Dtab-links>
  <LI id=3Dfull-text class=3Dcurrent>Full Text View </LI>
  <LI id=3Dtabular><A=20
  href=3D"http://clinicaltrials.gov/ct2/show/record/NCT01601444">Tabular =
View</A>=20
  </LI>
  <LI id=3Dresults><A=20
  href=3D"http://clinicaltrials.gov/ct2/show/results/NCT01601444">No =
Study Results=20
  Posted</A> </LI>
  <LI id=3Ddisclaimer><A=20
  =
href=3D"http://clinicaltrials.gov/ct2/about-site/disclaimer">Disclaimer</=
A>=20
</LI>
  <LI id=3Dhowtoread><A title=3D"How to Read a Study Record - opens new =
window"=20
  onclick=3D"openNewWindow('/ct2/help/how-read-study'); return false"=20
  href=3D"http://clinicaltrials.gov/ct2/help/how-read-study">How to Read =
a Study=20
  Record</A></LI></UL></DIV><!-- purpose_section -->
<DIV style=3D"MARGIN-TOP: 3ex" class=3Dindent1><IMG alt=3D""=20
src=3D"mhtml:file://D:\charach\TRANSTHORACIC MONITORING\pleural ef\S 1.  =
 Detection of Pleural Effusion by Internal Thoracic Impedance Method - =
Full Text View - =
ClinicalTrials_gov.mht!http://clinicaltrials.gov/ct2/html/images/frame/tr=
iangle.gif"><SPAN=20
class=3Dheader2>&nbsp; Purpose</SPAN>=20
<DIV style=3D"MARGIN-TOP: 2ex" class=3Dindent2>
<DIV class=3Dbody3>
<P style=3D"MARGIN-TOP: 0ex; MARGIN-BOTTOM: 1ex">Early detection of =
pleural=20
effusion (PLE) would improve the treatment. However, preclinical =
detection of=20
pleural effusion is often not possible.</P>
<P style=3D"MARGIN-TOP: 0ex; MARGIN-BOTTOM: 1ex">Radiographic =
examination, widely=20
used for detecting pleural effusion ,is not suitable for prolonged =
monitoring of=20
patients at high risk of developing PLE especially ambulatory or at home =
The=20
currently available methods for monitoring and early detection such as =
the=20
measurement of pulmonary capillary wedge pressure or measurement by =
double=20
indicator thermodilution, are not reliable enough and may themselves =
lead to=20
complications.</P>
<P style=3D"MARGIN-TOP: 0ex; MARGIN-BOTTOM: 1ex">Measuring internal =
thoracic=20
impedance (ITI), the main component of which is lung impedance, is a =
noninvasive=20
and safe method. PLE will be diagnosed in accordance with well-accepted =
clinical=20
signs(dyspnea, cyanosis, pulmonary rales, crepitations, arterial =
hypoxemia) and=20
roentgenological criteria</P></DIV><BR><!-- condition, intervention, =
phase summary table -->
<DIV align=3Dcenter>
<TABLE class=3Ddata_table border=3D1 cellSpacing=3D0 cellPadding=3D5 =
width=3D"80%">
  <TBODY>
  <TR align=3Dleft>
    <TH class=3D"header3 pale_banner_color"><A class=3Dstudy-link=20
      title=3D"Help on Conditions field"=20
      onclick=3D"openPopupWindow('/ct2/help/conditions_desc',false); =
return false;"=20
      =
href=3D"http://clinicaltrials.gov/ct2/help/conditions_desc">Condition</A>=
=20
</TH>
    <TH class=3D"header3 pale_banner_color"><A class=3Dstudy-link=20
      title=3D"Help on Interventions field"=20
      onclick=3D"openPopupWindow('/ct2/help/interventions_desc',false); =
return false;"=20
      =
href=3D"http://clinicaltrials.gov/ct2/help/interventions_desc">Interventi=
on</A>=20
    </TH></TR>
  <TR vAlign=3Dtop align=3Dleft>
    <TD class=3Dbody3 noWrap>Pleural Effusion<BR></TD>
    <TD class=3Dbody3 noWrap>Device:=20
Pletysmograph<BR></TD></TR></TBODY></TABLE></DIV><BR>
<TABLE style=3D"MARGIN-BOTTOM: 2ex" class=3Dlayout_table border=3D0 =
cellSpacing=3D0=20
summary=3D"Layout table for study information" cellPadding=3D0>
  <THEAD>
  <TR>
    <TH style=3D"DISPLAY: none" id=3DstudyInfoColTitle></TH>
    <TH style=3D"DISPLAY: none" id=3DstudyInfoColData></TH></TR></THEAD>
  <TBODY>
  <TR vAlign=3Dtop>
    <TD noWrap headers=3DstudyInfoColTitle>Study Type:</TD>
    <TD style=3D"PADDING-LEFT: 1em" =
headers=3DstudyInfoColData>Interventional=20
  </TD></TR>
  <TR vAlign=3Dtop>
    <TD noWrap headers=3DstudyInfoColTitle>Study Design:</TD>
    <TD style=3D"PADDING-LEFT: 1em"=20
      =
headers=3DstudyInfoColData>Endpoint&nbsp;Classification:&nbsp;Efficacy&nb=
sp;Study<BR>Intervention&nbsp;Model:&nbsp;Single&nbsp;Group&nbsp;Assignme=
nt<BR>Masking:&nbsp;Open&nbsp;Label<BR>Primary&nbsp;Purpose:&nbsp;Diagnos=
tic</TD></TR>
  <TR vAlign=3Dtop>
    <TD style=3D"PADDING-TOP: 2ex" noWrap =
headers=3DstudyInfoColTitle>Official=20
      Title:</TD>
    <TD style=3D"PADDING-LEFT: 1em; PADDING-TOP: 2ex"=20
      headers=3DstudyInfoColData>Detection of Pleural Effusion by =
Internal=20
      Thoracic Impedance Method</TD></TR></TBODY></TABLE><!-- more =
details --><BR>
<DIV class=3Dheader3>Further study details as provided by Tel-Aviv =
Sourasky=20
Medical Center:</DIV><BR>
<DIV class=3Dindent3><!-- primary outcomes -->
<DIV class=3Dbody3>Primary Outcome Measures:=20
<UL style=3D"MARGIN-TOP: 1ex; MARGIN-BOTTOM: 1ex">
  <LI style=3D"MARGIN-TOP: 0.7ex">Internal thoracic impedance=20
  [&nbsp;Time&nbsp;Frame:&nbsp;12 months&nbsp;]=20
  =
[&nbsp;Designated&nbsp;as&nbsp;safety&nbsp;issue:&nbsp;No&nbsp;]<BR></LI>=
</UL></DIV><BR>
<TABLE style=3D"MARGIN-BOTTOM: 3ex" class=3Dlayout_table border=3D0 =
cellSpacing=3D0=20
summary=3D"Layout table for enrollment information" cellPadding=3D0>
  <THEAD>
  <TR>
    <TH style=3D"DISPLAY: none" id=3DenrollmentInfoTitle></TH>
    <TH style=3D"DISPLAY: none" =
id=3DenrollmentInfoData></TH></TR></THEAD>
  <TBODY>
  <TR vAlign=3Dtop>
    <TD noWrap headers=3DenrollmentInfoTitle>Estimated Enrollment:</TD>
    <TD style=3D"PADDING-LEFT: 1em" =
headers=3DenrollmentInfoData>100</TD></TR>
  <TR vAlign=3Dtop>
    <TD noWrap headers=3DenrollmentInfoTitle>Study Start Date:</TD>
    <TD style=3D"PADDING-LEFT: 1em" headers=3DenrollmentInfoData>June =
2012</TD></TR>
  <TR vAlign=3Dtop>
    <TD noWrap headers=3DenrollmentInfoTitle>Estimated Study Completion =
Date:</TD>
    <TD style=3D"PADDING-LEFT: 1em" headers=3DenrollmentInfoData>August =
2013</TD></TR>
  <TR vAlign=3Dtop>
    <TD noWrap headers=3DenrollmentInfoTitle>Estimated Primary =
Completion=20
    Date:</TD>
    <TD style=3D"PADDING-LEFT: 1em" headers=3DenrollmentInfoData>May =
2013 (Final=20
      data collection date for primary outcome =
measure)</TD></TR></TBODY></TABLE>
<DIV class=3Dbody3>Intervention Details:=20
<UL style=3D"MARGIN-TOP: 1ex; MARGIN-BOTTOM: 1ex">Device: Pletysmograph=20
  <DIV style=3D"MARGIN-TOP: 0.5ex" class=3Dindent2>Pletysmograph =
electrodes are=20
  applied to the thoracic wall</DIV>
  <DIV style=3D"MARGIN-TOP: 0.5ex" class=3Dindent2>Other Name: Edema =
Guard Monitor=20
  (EMG) model RS-207 (RS Medical Monitoring Ltd. Jerusalem,=20
Israel</DIV></UL></DIV><A id=3Ddesc name=3Ddesc></A><IMG style=3D"FLOAT: =
left"=20
border=3D0 alt=3D""=20
src=3D"mhtml:file://D:\charach\TRANSTHORACIC MONITORING\pleural ef\S 1.  =
 Detection of Pleural Effusion by Internal Thoracic Impedance Method - =
Full Text View - =
ClinicalTrials_gov.mht!http://clinicaltrials.gov/ct2/html/images/frame/pl=
us.gif">&nbsp;=20
<A class=3Dheader3 title=3D"Show detailed description"=20
href=3D"http://clinicaltrials.gov/ct2/show/study/NCT01601444?show_desc=3D=
Y#desc">Show=20
Detailed Description</A><BR><BR></DIV></DIV></DIV><!-- =
eligibility_section -->
<DIV=20
style=3D"BORDER-BOTTOM: white 1px solid; BORDER-LEFT: white 1px solid; =
MARGIN-TOP: 3ex; BORDER-TOP: white 1px solid; BORDER-RIGHT: white 1px =
solid"=20
class=3Dindent1><IMG alt=3D""=20
src=3D"mhtml:file://D:\charach\TRANSTHORACIC MONITORING\pleural ef\S 1.  =
 Detection of Pleural Effusion by Internal Thoracic Impedance Method - =
Full Text View - =
ClinicalTrials_gov.mht!http://clinicaltrials.gov/ct2/html/images/frame/tr=
iangle.gif"><SPAN=20
class=3Dheader2>&nbsp; Eligibility</SPAN><BR><BR>
<DIV class=3Dindent2>
<TABLE class=3Dlayout_table border=3D0 cellSpacing=3D0=20
summary=3D"Layout table for eligibility information" cellPadding=3D0>
  <THEAD>
  <TR>
    <TH style=3D"DISPLAY: none" id=3DelgType></TH>
    <TH style=3D"DISPLAY: none" id=3DelgData></TH></TR></THEAD>
  <TBODY>
  <TR>
    <TD noWrap headers=3DelgType>Ages Eligible for Study: &nbsp; </TD>
    <TD style=3D"PADDING-LEFT: 1em" headers=3DelgData>40 Years to 90 =
Years</TD></TR>
  <TR>
    <TD noWrap headers=3DelgType>Genders Eligible for Study: &nbsp; =
</TD>
    <TD style=3D"PADDING-LEFT: 1em" headers=3DelgData>Both</TD></TR>
  <TR>
    <TD noWrap headers=3DelgType>Accepts Healthy Volunteers: &nbsp; =
</TD>
    <TD style=3D"PADDING-LEFT: 1em" =
headers=3DelgData>No</TD></TR></TBODY></TABLE>
<DIV style=3D"MARGIN-TOP: 2ex" class=3Dheader3>Criteria</DIV>
<DIV class=3Dindent2>
<P style=3D"MARGIN-TOP: 0ex; MARGIN-BOTTOM: 1ex">Inclusion Criteria:</P>
<UL style=3D"MARGIN-TOP: 1ex; MARGIN-BOTTOM: 1ex">
  <LI style=3D"MARGIN-TOP: 0.7ex">
  <P style=3D"MARGIN-TOP: 0ex; MARGIN-BOTTOM: 1ex">Inclusion criteria =
for study=20
  group will be as follows: patients 40-90 year old with pleural =
effusion on=20
  chest X-ray of different etiologies:</P>
  <UL style=3D"MARGIN-TOP: 1ex; MARGIN-BOTTOM: 1ex">
    <LI style=3D"MARGIN-TOP: 0.7ex">coronary heart disease-(CHD)=20
    <LI style=3D"MARGIN-TOP: 0.7ex">valvular heart disease=20
    <LI style=3D"MARGIN-TOP: 0.7ex">renal failure=20
    <LI style=3D"MARGIN-TOP: 0.7ex">infectious disease malignant =
diseases( all=20
    complicated by pleural effusion).</LI></UL>
  <LI style=3D"MARGIN-TOP: 0.7ex">The control group will be comprised of =
patients=20
  40-90years old without pleural effusion established by chest =
X-ray.</LI></UL>
<P style=3D"MARGIN-TOP: 0ex; MARGIN-BOTTOM: 1ex">Exclusion Criteria:</P>
<UL style=3D"MARGIN-TOP: 1ex; MARGIN-BOTTOM: 1ex">
  <LI style=3D"MARGIN-TOP: 0.7ex">The exclusion criteria will be =
respiratory=20
  failure due to diseases, wearing a pacemaker,thoracic deformation, =
pulmonary=20
  edema and embolism</LI></UL></DIV></DIV></DIV><!-- location_section =
--><A=20
id=3Dcontacts name=3Dcontacts></A>
<DIV style=3D"MARGIN-TOP: 3ex" class=3Dindent1><IMG alt=3D""=20
src=3D"mhtml:file://D:\charach\TRANSTHORACIC MONITORING\pleural ef\S 1.  =
 Detection of Pleural Effusion by Internal Thoracic Impedance Method - =
Full Text View - =
ClinicalTrials_gov.mht!http://clinicaltrials.gov/ct2/html/images/frame/tr=
iangle.gif"><SPAN=20
class=3Dheader2>&nbsp; Contacts and Locations</SPAN><BR>
<DIV style=3D"MARGIN-TOP: 2ex" class=3Dindent2>Choosing to participate =
in a study is=20
an important personal decision. Talk with your doctor and family members =
or=20
friends about deciding to join a study. To learn more about this study, =
you or=20
your doctor may contact the study research staff using the Contacts =
provided=20
below. For general information, see <A=20
title=3D"Learn About Clinical Studies - opens new window"=20
onclick=3D"openNewWindow('/ct2/about-studies/learn'); return false;"=20
href=3D"http://clinicaltrials.gov/ct2/about-studies/learn" =
target=3Ddef_win><U>Learn=20
About Clinical Studies.</U></A> <BR><BR>No Contacts or Locations =
Provided=20
</DIV></DIV><!-- more_info_section -->
<DIV=20
style=3D"BORDER-BOTTOM: white 1px solid; BORDER-LEFT: white 1px solid; =
MARGIN-TOP: 3ex; BORDER-TOP: white 1px solid; BORDER-RIGHT: white 1px =
solid"=20
class=3Dindent1><IMG alt=3D""=20
src=3D"mhtml:file://D:\charach\TRANSTHORACIC MONITORING\pleural ef\S 1.  =
 Detection of Pleural Effusion by Internal Thoracic Impedance Method - =
Full Text View - =
ClinicalTrials_gov.mht!http://clinicaltrials.gov/ct2/html/images/frame/tr=
iangle.gif"><SPAN=20
class=3Dheader2>&nbsp; More Information</SPAN>=20
<DIV class=3Dindent2><BR>No publications provided <BR><BR>
<TABLE style=3D"MARGIN-TOP: 1ex" class=3Dlayout_table border=3D0 =
cellSpacing=3D0=20
summary=3D"Layout table for additional information" cellPadding=3D0>
  <THEAD>
  <TR>
    <TH style=3D"DISPLAY: none" id=3DcolTitle></TH>
    <TH style=3D"DISPLAY: none" id=3DcolData></TH></TR></THEAD>
  <TBODY>
  <TR vAlign=3Dtop>
    <TD noWrap headers=3DcolTitle>Responsible Party:</TD>
    <TD style=3D"PADDING-LEFT: 1em" headers=3DcolData>Michal Roll =
PhD,MBA,=20
      Director, Research and Development, Tel-Aviv Sourasky Medical =
Center</TD></TR>
  <TR vAlign=3Dtop>
    <TD noWrap headers=3DcolTitle>ClinicalTrials.gov Identifier:</TD>
    <TD style=3D"PADDING-LEFT: 1em" headers=3DcolData><A =
class=3Dstudy-link=20
      title=3D"Current version of study NCT01601444 on =
ClinicalTrials.gov"=20
      =
href=3D"http://clinicaltrials.gov/show/NCT01601444">NCT01601444</A> =
&nbsp;=20
      &nbsp; <A class=3Dstudy-link=20
      title=3D"Historical versions of study NCT01601444 on =
ClinicalTrials.gov Archive Site"=20
      onclick=3D"openNewWindow('/ct2/archive/NCT01601444'); return =
false;"=20
      href=3D"http://clinicaltrials.gov/ct2/archive/NCT01601444">History =
of=20
      Changes</A> </TD></TR>
  <TR vAlign=3Dtop>
    <TD noWrap headers=3DcolTitle>Other Study ID Numbers:</TD>
    <TD style=3D"PADDING-LEFT: 1em" =
headers=3DcolData>TASMC-11-CG-504-CTIL</TD></TR>
  <TR vAlign=3Dtop>
    <TD noWrap headers=3DcolTitle>Study First Received:</TD>
    <TD style=3D"PADDING-LEFT: 1em" headers=3DcolData>April 30, =
2012</TD></TR>
  <TR vAlign=3Dtop>
    <TD noWrap headers=3DcolTitle>Last Updated:</TD>
    <TD style=3D"PADDING-LEFT: 1em" headers=3DcolData>May 16, =
2012</TD></TR>
  <TR vAlign=3Dtop>
    <TD noWrap headers=3DcolTitle>Health Authority:</TD>
    <TD style=3D"PADDING-LEFT: 1em" headers=3DcolData>Israel: Ministry =
of=20
      Health<BR></TD></TR></TBODY></TABLE><!-- keywords --><BR>Keywords =
provided by=20
Tel-Aviv Sourasky Medical Center:=20
<DIV class=3Dindent3>
<TABLE class=3Dlayout_table border=3D0 cellSpacing=3D0=20
summary=3D"Layout table for keywords" cellPadding=3D0 width=3D"100%">
  <THEAD>
  <TR>
    <TH style=3D"DISPLAY: none" id=3DkeywordCol1></TH>
    <TH style=3D"DISPLAY: none" id=3DkeywordCol2></TH></TR></THEAD>
  <TBODY>
  <TR vAlign=3Dtop>
    <TD width=3D"50%" headers=3DkeywordCol1>To assess pleural effusion =
by=20
      measuring internal thoracic impedance<BR></TD>
    <TD></TD></TR></TBODY></TABLE></DIV><!-- mesh terms =
--><BR>Additional relevant=20
MeSH terms:=20
<DIV class=3Dindent3>
<TABLE class=3Dlayout_table border=3D0 cellSpacing=3D0=20
summary=3D"Layout table for MeSH terms" cellPadding=3D0 width=3D"100%">
  <THEAD>
  <TR>
    <TH style=3D"DISPLAY: none" id=3DmeshTermCol1></TH>
    <TH style=3D"DISPLAY: none" id=3DmeshTermCol2></TH></TR></THEAD>
  <TBODY>
  <TR vAlign=3Dtop>
    <TD width=3D"50%" headers=3DmeshTermCol1>Pleural Effusion<BR>Pleural =

      Diseases<BR>Respiratory Tract Diseases<BR></TD>
    <TD></TD></TR></TBODY></TABLE></DIV><BR><SPAN =
class=3Dbody3>ClinicalTrials.gov=20
processed this record on May 18, 2014</SPAN><BR><BR></DIV></DIV>
<DIV id=3Dto-top><A =
href=3D"http://clinicaltrials.gov/show/NCT01601444#wrapper">To=20
Top</A></DIV>
<DIV style=3D"CLEAR: both"></DIV></DIV>
<DIV id=3Dfor-footer>
<UL class=3Dhorz-list>
  <LI><A href=3D"http://clinicaltrials.gov/ct2/help/for-patient">For =
Patients=20
  &amp; Families</A>=20
  <LI><A href=3D"http://clinicaltrials.gov/ct2/help/for-researcher">For=20
  Researchers</A>=20
  <LI><A href=3D"http://clinicaltrials.gov/ct2/help/for-manager">For =
Study Record=20
  Managers</A></LI></UL></DIV>
<DIV id=3Dfooter-menu>
<UL class=3Dhorz-list>
  <LI><A style=3D"WHITE-SPACE: nowrap"=20
  href=3D"http://clinicaltrials.gov/ct2/home">Home</A>=20
  <LI><A style=3D"WHITE-SPACE: nowrap"=20
  href=3D"http://clinicaltrials.gov/ct2/resources/rss">RSS Feeds</A>=20
  <LI><A style=3D"WHITE-SPACE: nowrap"=20
  href=3D"http://clinicaltrials.gov/ct2/sitemap">Site Map</A>=20
  <LI><A style=3D"WHITE-SPACE: nowrap"=20
  =
href=3D"http://clinicaltrials.gov/ct2/about-site/terms-conditions">Terms =
and=20
  Conditions</A>=20
  <LI><A style=3D"WHITE-SPACE: nowrap"=20
  =
href=3D"http://clinicaltrials.gov/ct2/about-site/disclaimer#">Disclaimer<=
/A>=20
  <LI><A style=3D"WHITE-SPACE: nowrap"=20
  =
href=3D"http://clinicaltrials.gov/ct2/helpdesk?hd_url=3Dhttp%3A%2F%2Fclin=
icaltrials.gov%2Fct2%2Fshow%2FNCT01601444">Contact=20
  NLM Help Desk</A></LI></UL></DIV></DIV>
<DIV id=3Dfine-print>
<UL class=3Dhorz-list>
  <LI><A title=3D"Copyright - opens new window"=20
  onclick=3D"openNewWindow('http://www.nlm.nih.gov/copyright.html'); =
return false"=20
  href=3D"http://www.nlm.nih.gov/copyright.html">Copyright</A>=20
  <LI><A title=3D"Privacy - opens new window"=20
  onclick=3D"openNewWindow('http://www.nlm.nih.gov/privacy.html'); =
return false"=20
  href=3D"http://www.nlm.nih.gov/privacy.html">Privacy</A>=20
  <LI><A title=3D"Accessibility - opens new window"=20
  onclick=3D"openNewWindow('http://www.nlm.nih.gov/accessibility.html'); =
return false"=20
  href=3D"http://www.nlm.nih.gov/accessibility.html">Accessibility</A>=20
  <LI><A title=3D"Viewers and Players - opens new window"=20
  onclick=3D"openNewWindow('http://www.nlm.nih.gov/plugins.html'); =
return false"=20
  href=3D"http://www.nlm.nih.gov/plugins.html">Viewers &amp; Players</A> =

  <LI><A title=3D"FOIA - opens new window"=20
  onclick=3D"openNewWindow('http://www.nih.gov/icd/od/foia/index.htm'); =
return false"=20
  href=3D"http://www.nih.gov/icd/od/foia/index.htm">Freedom of =
Information Act</A>=20

  <LI class=3Dlast-item><A title=3D"USA.gov - opens new window"=20
  onclick=3D"openNewWindow('http://www.usa.gov/'); return false"=20
  href=3D"http://www.usa.gov/">USA.gov</A></LI></UL>
<UL class=3Dhorz-list>
  <LI><A title=3D"U.S. National Library of Medicine - opens new window"=20
  onclick=3D"openNewWindow('http://www.nlm.nih.gov/'); return false"=20
  href=3D"http://www.nlm.nih.gov/">U.S. National Library of Medicine</A> =

  <LI><A title=3D"U.S. National Institutes of Health - opens new window" =

  onclick=3D"openNewWindow('http://www.nih.gov/'); return false"=20
  href=3D"http://www.nih.gov/">U.S. National Institutes of Health</A>=20
  <LI class=3Dlast-item><A=20
  title=3D"U.S. Department of Health &amp; Human Services - opens new =
window"=20
  onclick=3D"openNewWindow('http://www.hhs.gov/'); return false"=20
  href=3D"http://www.hhs.gov/">U.S. Department of Health &amp; Human=20
  Services</A></LI></UL></DIV></BODY></HTML>

------=_NextPart_000_0023_01D01877.4AA497E0
Content-Type: image/png
Content-Transfer-Encoding: base64
Content-Location: http://clinicaltrials.gov/ct2/html/ct3/images/ct.gov-logo.png

iVBORw0KGgoAAAANSUhEUgAAAPgAAAAhCAMAAADDPpbeAAAAGXRFWHRTb2Z0d2FyZQBBZG9iZSBJ
bWFnZVJlYWR5ccllPAAAAyJpVFh0WE1MOmNvbS5hZG9iZS54bXAAAAAAADw/eHBhY2tldCBiZWdp
bj0i77u/IiBpZD0iVzVNME1wQ2VoaUh6cmVTek5UY3prYzlkIj8+IDx4OnhtcG1ldGEgeG1sbnM6
eD0iYWRvYmU6bnM6bWV0YS8iIHg6eG1wdGs9IkFkb2JlIFhNUCBDb3JlIDUuMC1jMDYwIDYxLjEz
NDc3NywgMjAxMC8wMi8xMi0xNzozMjowMCAgICAgICAgIj4gPHJkZjpSREYgeG1sbnM6cmRmPSJo
dHRwOi8vd3d3LnczLm9yZy8xOTk5LzAyLzIyLXJkZi1zeW50YXgtbnMjIj4gPHJkZjpEZXNjcmlw
dGlvbiByZGY6YWJvdXQ9IiIgeG1sbnM6eG1wPSJodHRwOi8vbnMuYWRvYmUuY29tL3hhcC8xLjAv
IiB4bWxuczp4bXBNTT0iaHR0cDovL25zLmFkb2JlLmNvbS94YXAvMS4wL21tLyIgeG1sbnM6c3RS
ZWY9Imh0dHA6Ly9ucy5hZG9iZS5jb20veGFwLzEuMC9zVHlwZS9SZXNvdXJjZVJlZiMiIHhtcDpD
cmVhdG9yVG9vbD0iQWRvYmUgUGhvdG9zaG9wIENTNSBNYWNpbnRvc2giIHhtcE1NOkluc3RhbmNl
SUQ9InhtcC5paWQ6NTJENTI4QUFDMzMxMTFFMUE5MTNCRUM5MDA1NDgyQkMiIHhtcE1NOkRvY3Vt
ZW50SUQ9InhtcC5kaWQ6NTJENTI4QUJDMzMxMTFFMUE5MTNCRUM5MDA1NDgyQkMiPiA8eG1wTU06
RGVyaXZlZEZyb20gc3RSZWY6aW5zdGFuY2VJRD0ieG1wLmlpZDowNjZDQUFCOUMyQ0QxMUUxQTkx
M0JFQzkwMDU0ODJCQyIgc3RSZWY6ZG9jdW1lbnRJRD0ieG1wLmRpZDowNjZDQUFCQUMyQ0QxMUUx
QTkxM0JFQzkwMDU0ODJCQyIvPiA8L3JkZjpEZXNjcmlwdGlvbj4gPC9yZGY6UkRGPiA8L3g6eG1w
bWV0YT4gPD94cGFja2V0IGVuZD0iciI/Pug1rMIAAAMAUExURYeMwN3e5YmNuZ6hv8rM4tPT05WZ
xcXGzeTk7MLE2np+skFJmlJZo+Lj6sfJ34KGs8bI37m72Zuew7u+28jK2B0mhjI6k9rc68bI11he
oWBmqSw0ja2wzXR5rYKGupmdyXJ3q9zd7K2vxdTW5GxyrTpBkp+ix5KWwq6wx7y+1FRbpbCz0JKV
ulBXoXyBtautw2RqrWJoq7i5yLW3zX6Dt4aLv9jZ6DA4kY6Sv9bW3s7P1lZcn8jI0D1FlkhPmZWZ
vrq807e512dspw4Xf3B1sNna4mVqpZyevEpQmhAagYyQvXJ4s8XG1cDC2E5Vn3Z7tnF2sQ8YgFth
o42RtpCUwHF1qSIri3R6tVxipba4zz9GmF5kpxAZgUdNl2lvqmNooyApiTtClPz8/Pn5+fr6+vj4
+PDw8Pf39/T09Pv7+/X19fHx8e7u7unp6fb29vPz8+zs7O/v7/Ly8ufn5+rq6t7e3tjY2Obm5u3t
7eXl5dnZ2eTk5Ojo6OHh4ePj49/f39vb2+vr693d3dfX1+Dg4Nzc3Nra2hEagtbW1uLi4oeMv0RL
nNXV1crK0mZsroWJvSEqiqWozebm7oSIvKqt0i01jnV6tszO5B8oiKir0JCTuDE5ktTU1O3u9XZ7
rmVrpiEpind8t+rr8n+EuCszjKWpzk9WoC42j7q8ylFYotbX5nt/s290sM7Q3kNLnH+Et8vL03N5
tFNZo+Dh6ICFuGZrpufn76ms0efo8N/g58vM22NprO7v9qOmy3J3ssDB0DM7k6apzujp8Hl9sevs
86GkyUBHmdHS4amt0rK10tPV5IOHu6Klwnl+soWKvnd8uOHi6bi60NLT4qmryXN3q7GzybK0yisz
i5+jyHV5rXR5tC83kG90p83O3aeqzx4nh4SJvdDR4H2BrdPU46SnzK+y0Hd8sKWoxcvM1MXH3ZOX
vL/B14WJtmJnotvc46er0EdOmNfY57e62KmrwTxDlEtSnE1TndLT2tPU24GGupebyHF2qv39/f7+
/gAKef///z1Y5v8AAA5pSURBVHja5Fl5nBxFFR4kCwkhQCSLIVExSIwEE0UJh9wY1I0HLAoerAh9
33dP99zTc+0sCUkAA4FNBMFwRUBAuUFECALeRgUvvO8Db8XuXt+r7p6dXdmYP/KPOr/fblfXq/rq
vapX73tVnZuY6ZfLrY9HwzCKDj4vfmQJPF+s0a5kLwr2nxruAnH3MXbnl5ssfiR3Xgy/s1ZdvP6s
6PNYjO9kGSocxQIthi824K5kfciTYI/E037LqamdZ0Lsw4j2qOE5gP3Soyy77RAo7MMwIj4/JQu0
iKqssDQm/Pfe0S5k/c3CFIy9Dp6XH3QZ2nCzdsvlQ/AGpkS7gdjDoKk9afhhADr3MkmA3+zxOJ4j
aPzNULWwrEj06dfGNy5QOV789wGj+TPL+ptRd6Zgn43nzpa5Z9DwY3xTfuLC+Ney1G/KjIiTGMye
M/zBtYB5tGwqislx3E/jEcfn9JE43uRWVJ1ldadaKRnCiwwY0jPL+pVmhhIw647xeb6jHoGGv6lq
O8HKEdvhtD4jZ0TsYej0HjP8Qdx4xxlqWTVMWbeU7/y1YPtzoO7TRbds7QnDZ6Vg8virOccu3wiv
w8VGyTFOw6Gk3TI8w7D2nOFo98iCarWgKpakSfL526uesRoqr266MMGMpJTtGVxdnFnW3+yKFGze
0YLpqL/DBf/Quk7JMG9daYPz9vWeEbGHoe8xV/8Y6rFfza14vs7TDC1df5pXVo6DRbkk3zIkkaIl
mZshuO1C1t/skBRM4CXOV8gWP3eg7nGCbhqGzIu7gdjDkKg9RGdXohrDb+60q4HOUlEUMZJp+F+B
yrfn61Vzn1UXj8aXajzzshzQ3T1htBXi/8UJmx6WS2UYnT6CE3jb/JRnr1wPrdA7zwLm3ZqBaSwv
6NI7cMR919UCgaY1fdnTDyA9r48fga79iFMgJnoY7Cpk3VWrli+Zwuhk+Hj5/D6e79PosFwufgEL
6+O1WyNskpvAwBYf2szXyjJLwivMuWU9BJXP5ttfTcj2Mp5GT4tH76VnbcTCQUCns3oycMsr18aH
zKdPj0ePFREEJmcVPffbIL4U6OoqAtawLZaheZZGXvrWQHNM4Snq2JSe3wf/DzigH3EqRHRPhgHB
/Y/sH+bGozSMlBm5BKwYPZ29nPQ/hEITQaPbrnsUxtrAvCwZBDrMj/Eds4TcElL5+i2dqqIltBKJ
NM/fAZWvLdYcCwsrZJ1nZpHCnCHSfpnAimF4RSoTQ8h3buOlp4AJl2nATqD0A5LwSmx5lyWRSUMw
gaEoUUQujz880CnIdBhRzAPw9t7HsW6Ort3RQ5wKwVBnpRiwIhsFy9LHxwWtx4MPohM8ZMlPEOXe
wdMUarTx7gTgKZ7egGEMNEEjFgk8bKRcjnj6wLrJqBGFlMhAHjFY7IwZAk7idtuw+G1YWLB5tXUh
FL4eWCxF/SCVsVehNrL5CXg/UhFoeB2ap/jHw+vJBZXThhIwH2Y2CqMXcMT3bGnggFEo4gAnPIeK
qQH3jz7EfgheTBXycZ8c6QT+a24w5V4kWI+0FKjO/fB8v+NDaoBOtgwI+hjMGDhBwvU6U5HY/eN4
ZSDzsDbLSYgdyKPjZXEkIm58Rr5eMAXMYz5T80yyM7+5aT9nLxISSr7GiPsnMu4W0Ooo33GOHIm3
g5b4utopl1eC+KNulTAjgnFsiOBkxH27LUOj0L1ggE2/2fT3c+JTK4Xghj7EfgjpgAwD1XhuYdnY
6xgDpjiczHO3j1W9l6KwVXXkW6BwoaE6wfkYuMsKh8A/tznp1XH8gUIAZJnDDRd/d6Buy338GK2C
ytchaWJ2uTjfLpgSuPHwKz5dI+DP59Fvr8tkMAE7HM9TjaBcHfP8o6F+QalkvxuehxcrxitTsMSl
SFL6rYE8hCmcBwR5dvCmRs1tuNUzM8TpENKGTKGfoL6DJwQKZFuZ4RHWfbPd8tDMwaJrm3OhsLJU
tYPv4MyNqWTlDxzzdT0+uQWJFB3lSKz60RbXEfqZE1flkx3gjn2g8NYuzDSZgcFmo4Bp1z+7DTD8
hVR2FI4CFgem6RRK9q3onmO1qgq533A3XzFuzsCIS5GY+OEtdY9kItHv4e2afzbbtVqt4h2fIv5w
GoSv3ZliCNoK7L9JVWS5R3rkHJUvts4cIf0bNmo08je3Ukb3jPdueGTP7HQd68l4IRqerfiPuoDd
x49bAWlxsV5VeBzw8Cbsx20kBjZdbzM839isBZK4PJGVz4bnO2uVMicInOH4+Pq5hlt4OTxP6XZK
9w0lYCZP1LwYgd62rpHMNOYlz338pGKtWvBUf0UfYj8Ed3eqEBDiPIwH8RG+BcEtXasQ40S3WMVl
Hdy366qI85d6fSzAoDncrHvKT3FK2rY8/im1VDBg6Nz+xNWbieNlv4Q72p58Lww4nEdfQ745cV2+
cho8P94tQkh4LJPBJhhxGxAIkZZ14Vpo8Y16rbwIvavZth/PwJK9tJwE024rmWmSl5zYrVdVhbNm
D6WIF06FKFvbMgyWFu4fRJUXcHC4SU+oFA9h9cD619EVDl9XHPMxlL0Ot8zNiQvZ3NdQ/bq3epHl
qw4H4SxHqO+3+RKXGr7kyxB/Mu4QPoscn6+XTB62xPBJkGbirF7TxEh1VSpTcJ7rMArQskjTx5JE
vFP5HgJfkq8FZ2dgYm+LQzAtJTNNHP+mJmxLiaez0W6dDkGmPSFEkTc/MIwOEeg9NgvZ+865CNve
sMbNA9c/kYKq8xDopG5DtWYTw/fbYVmmz+EBL3c37ou3XJIZvmTt1jDEoy8O7GtvIFMHacNBGFW7
TbeM4XFv9H0mk/0wOXLYsHGAD8L5JEDVS58A4MVNIKDxDGxyi5+7pY7NU8dfioEAOD7MEI+aBqFo
mUK/vAJOMcGpuP4FWLfM8A3xmlrb9Ryn4NYbVf/JmISGMf9pbNjFPFdDw19xjsFZsixgopZjr0dN
nk934JXnzaJE6jFMD4v1lzzDj5IpPzQQSFRtdqqEzJpXnwo5fCaz0LGudlVY0YO/HEVo+NJm+6WL
iGucsfC+DCyZWeSL+E/rsmCKjn9gN6G6KEV0jpoGwd2dYVw6SjG8XN4EA1YCMOs2cksFqemaaqvi
qWqhApyoI5kNrusU7gLNzimie/Is6n1NSzUtXWJx5BxtvZ+EyTVwRjp4fTyfoWnm+2RHHbpdxnVe
3DzlTb5EomreLeOGvejwE2ERZmUyHfUb/pWqf3/52jCkkHGHb/rCEXi827nzDPuZDAwPAiRsxvFA
s+KTtIHYelJ65soQjTnTIORLUwxg8Q0sK5knx4NNF3k1nou3VCRfu+CLX1XVctlRdJYdxzjUxhBx
RK3YacEOYSDy7My7tqJrkHPiIUWUjJ/1LsA2ns5rGs/+gLx81OaWkcLeVQUznz/nwW9JzdJflBR+
n1Tm61/bnHb/EsMwIoscGl9kfxAfJzbK16dgcAgLoyXkZBCfm8UUjKKLCV+B972QIco7pkLIl2cK
QbB6eLa0LH7utcXE8B3AadTGTP9jfNOCRJaZQ0hsZTz0GvD9ms2xlHhtfGqxWCubUnqflwtZ2X7z
zqXYbdEyQYCorLH3gu5L927Y5jzghedf3ykpiPRsse1xs0G0E1zT5B8FJU5Bma7vdQFmTCvvEiSN
p/k5m+PhV7ULa2DW39N1y3vtSMA4jZk1ece4PTEco+g1qadPPLZ/gujL75oCocqzU4WUFV+5HoLM
yO1erVEp3w5kvxDSWeaA8Qz2uHmYwIvSkX+Bl7/ebgalWstTNDGirn15pd4eg0w7vcfMRaKmFNxO
sTFmB75imnBCoGndqXUwAbI4tVYEFlEEQSk16uAzvBBADZjBs4LRSmWm5xaLbsGBzhLLCkGlk2+X
ynal0yy2VEUpoxTCNh5ReFmtdQcgfUlCEyUZlQ6J1vACzpcgWrLT6oNwZAF6oUIKxxmBz8mKWqp6
hml4lVbJELY9EG8/NLV8NV5GUrxZcNs12zBUSKgUCfIcCqysjIHa2f1tbiJkJMWuuG6r6pUdA11F
ZCSj6jYqKqfLQdVtt1ROAuMqLQ/yB8kH0Rgc3WnJLxGZxgtGAYIqzJypazSjcbAeLYg0IHZLBsc5
YwQMfJKCs75dKzbBBmI4rA3A1QrJOYHSUkSY5n4IX9f0RCFT5vwg8E0lUFVfthRi+Nx46NZSvfm2
t6LhNyoCE4aMEJQqkLAaDhx8wO5ogmJlp+yYpJwaHoWMJht2oVSwVWI3FWIrr1BWBE3ikgKvWYFd
hhRFRJHnwIYVWYvIJJphdd8ulTy8uYIzLy34dsGGZDrwCp4hSwKnEgwaFpwVYLFatUrJkTWIMbA2
ILQNnSTdVIoogNf0Q1g8rSUK6ZJArkThTyY6eQUVYsjZRqnRyTdvgsxmcQEcGwyAPAWWUTE5OFCj
rWgkudiJJq+e4GjISogHuZOAdx9QwVucKUt4b6BjAZyA12WZ6A41BC0UUxlMFE36czrOWnJ5xOmS
pMNDgI2jJWDgZCHAcL5hGDhFFNEH2wrJDUiUIYriFAhWBA5LMGiaJ3fgAqQ7qBPHyXCeuV0tjVVa
bn0npGk1VcdjPisBYeukGbEVDv483/+dIpdcdIk0r0maxiYisJzmefxoAQK2V2CTSYECNiMlntSR
9kAHNLl9gTGgnmaYya582o6INEnCIJiMRNqmnxT6EKdB9BSCiQe+BQVIJQUlFthl8wkl2wkc789A
gmlKkChO9767gI7UlG8wuYnJeorKLqwwAyNfqaYXJiYLk7Lk8gJ6h1N7T8foDUNNNgZZr19fy2kQ
vfeIJIdZb6yk6IchC3mJw+k/XgEsBwl6euwP++xJwKfc0eUm/st/ESPc/8VNJKI/fDyGxN28eP/v
NxxIsFCpAhVoAucAy035PvG/bDihIDjLy7rFGcByOh1O/D8YjlxgKYZBPvtB/pUyxH/8/UuAAQAK
wxcP7fYELwAAAABJRU5ErkJggg==

------=_NextPart_000_0023_01D01877.4AA497E0
Content-Type: image/gif
Content-Transfer-Encoding: base64
Content-Location: http://clinicaltrials.gov/ct2/html/images/frame/triangle.gif

R0lGODlhEAAPAMIFAAAAmQAA/wBm/wCZ/2bM/////////////yH5BAEKAAcALAAAAAAQAA8AAAM2
GELX/k6JBWuQk9V2p6dW92XQhY3gYZ4os77wC8w0HQzqVdd3pO+9x8+GCxE3nFkQqQIUmY0EADs=

------=_NextPart_000_0023_01D01877.4AA497E0
Content-Type: image/gif
Content-Transfer-Encoding: base64
Content-Location: http://clinicaltrials.gov/ct2/html/images/frame/plus.gif

R0lGODlhDwAPAPcAAAAAAIAAAACAAICAAAAAgIAAgACAgICAgMDAwP8AAAD/AP//AAAA//8A/wD/
/////wAAAAAAAAAAAAAAAAAAAAAAAAAAAAAAAAAAAAAAAAAAAAAAAAAAAAAAAAAAAAAAAAAAAAAA
AAAAAAAAAAAAAAAAAAAAAAAAAAAAAAAAMwAAZgAAmQAAzAAA/wAzAAAzMwAzZgAzmQAzzAAz/wBm
AABmMwBmZgBmmQBmzABm/wCZAACZMwCZZgCZmQCZzACZ/wDMAADMMwDMZgDMmQDMzADM/wD/AAD/
MwD/ZgD/mQD/zAD//zMAADMAMzMAZjMAmTMAzDMA/zMzADMzMzMzZjMzmTMzzDMz/zNmADNmMzNm
ZjNmmTNmzDNm/zOZADOZMzOZZjOZmTOZzDOZ/zPMADPMMzPMZjPMmTPMzDPM/zP/ADP/MzP/ZjP/
mTP/zDP//2YAAGYAM2YAZmYAmWYAzGYA/2YzAGYzM2YzZmYzmWYzzGYz/2ZmAGZmM2ZmZmZmmWZm
zGZm/2aZAGaZM2aZZmaZmWaZzGaZ/2bMAGbMM2bMZmbMmWbMzGbM/2b/AGb/M2b/Zmb/mWb/zGb/
/5kAAJkAM5kAZpkAmZkAzJkA/5kzAJkzM5kzZpkzmZkzzJkz/5lmAJlmM5lmZplmmZlmzJlm/5mZ
AJmZM5mZZpmZmZmZzJmZ/5nMAJnMM5nMZpnMmZnMzJnM/5n/AJn/M5n/Zpn/mZn/zJn//8wAAMwA
M8wAZswAmcwAzMwA/8wzAMwzM8wzZswzmcwzzMwz/8xmAMxmM8xmZsxmmcxmzMxm/8yZAMyZM8yZ
ZsyZmcyZzMyZ/8zMAMzMM8zMZszMmczMzMzM/8z/AMz/M8z/Zsz/mcz/zMz///8AAP8AM/8AZv8A
mf8AzP8A//8zAP8zM/8zZv8zmf8zzP8z//9mAP9mM/9mZv9mmf9mzP9m//+ZAP+ZM/+ZZv+Zmf+Z
zP+Z///MAP/MM//MZv/Mmf/MzP/M////AP//M///Zv//mf//zP///ywAAAAADwAPAAAIYQARCBxI
kOADBNQSUovF8JBCagi6IFQYq0uXFQ8jTkxY8WJGiQ87YlSokaFJi2NMHippsaXLiyxfulyh8dCK
m2Ms3typMaTOjxsX/iQJkuLQhD0V2rwJtKBTgV0eyJzaJSAAOw==

------=_NextPart_000_0023_01D01877.4AA497E0
Content-Type: application/octet-stream
Content-Transfer-Encoding: quoted-printable
Content-Location: http://clinicaltrials.gov/ct2/html/ct3/js/jquery-1.6.4.min.js

/*! jQuery v1.6.4 http://jquery.com/ | http://jquery.org/license */=0A=
(function(a,b){function cu(a){return =
f.isWindow(a)?a:a.nodeType=3D=3D=3D9?a.defaultView||a.parentWindow:!1}fun=
ction cr(a){if(!cg[a]){var =
b=3Dc.body,d=3Df("<"+a+">").appendTo(b),e=3Dd.css("display");d.remove();i=
f(e=3D=3D=3D"none"||e=3D=3D=3D""){ch||(ch=3Dc.createElement("iframe"),ch.=
frameBorder=3Dch.width=3Dch.height=3D0),b.appendChild(ch);if(!ci||!ch.cre=
ateElement)ci=3D(ch.contentWindow||ch.contentDocument).document,ci.write(=
(c.compatMode=3D=3D=3D"CSS1Compat"?"<!doctype =
html>":"")+"<html><body>"),ci.close();d=3Dci.createElement(a),ci.body.app=
endChild(d),e=3Df.css(d,"display"),b.removeChild(ch)}cg[a]=3De}return =
cg[a]}function cq(a,b){var =
c=3D{};f.each(cm.concat.apply([],cm.slice(0,b)),function(){c[this]=3Da});=
return c}function cp(){cn=3Db}function co(){setTimeout(cp,0);return =
cn=3Df.now()}function cf(){try{return new =
a.ActiveXObject("Microsoft.XMLHTTP")}catch(b){}}function ce(){try{return =
new a.XMLHttpRequest}catch(b){}}function =
b$(a,c){a.dataFilter&&(c=3Da.dataFilter(c,a.dataType));var =
d=3Da.dataTypes,e=3D{},g,h,i=3Dd.length,j,k=3Dd[0],l,m,n,o,p;for(g=3D1;g<=
i;g++){if(g=3D=3D=3D1)for(h in a.converters)typeof =
h=3D=3D"string"&&(e[h.toLowerCase()]=3Da.converters[h]);l=3Dk,k=3Dd[g];if=
(k=3D=3D=3D"*")k=3Dl;else if(l!=3D=3D"*"&&l!=3D=3Dk){m=3Dl+" =
"+k,n=3De[m]||e["* "+k];if(!n){p=3Db;for(o in e){j=3Do.split(" =
");if(j[0]=3D=3D=3Dl||j[0]=3D=3D=3D"*"){p=3De[j[1]+" =
"+k];if(p){o=3De[o],o=3D=3D=3D!0?n=3Dp:p=3D=3D=3D!0&&(n=3Do);break}}}}!n&=
&!p&&f.error("No conversion from "+m.replace(" "," to =
")),n!=3D=3D!0&&(c=3Dn?n(c):p(o(c)))}}return c}function bZ(a,c,d){var =
e=3Da.contents,f=3Da.dataTypes,g=3Da.responseFields,h,i,j,k;for(i in g)i =
in =
d&&(c[g[i]]=3Dd[i]);while(f[0]=3D=3D=3D"*")f.shift(),h=3D=3D=3Db&&(h=3Da.=
mimeType||c.getResponseHeader("content-type"));if(h)for(i in =
e)if(e[i]&&e[i].test(h)){f.unshift(i);break}if(f[0]in =
d)j=3Df[0];else{for(i in d){if(!f[0]||a.converters[i+" =
"+f[0]]){j=3Di;break}k||(k=3Di)}j=3Dj||k}if(j){j!=3D=3Df[0]&&f.unshift(j)=
;return d[j]}}function =
bY(a,b,c,d){if(f.isArray(b))f.each(b,function(b,e){c||bA.test(a)?d(a,e):b=
Y(a+"["+(typeof e=3D=3D"object"||f.isArray(e)?b:"")+"]",e,c,d)});else =
if(!c&&b!=3Dnull&&typeof b=3D=3D"object")for(var e in =
b)bY(a+"["+e+"]",b[e],c,d);else d(a,b)}function bX(a,c){var =
d,e,g=3Df.ajaxSettings.flatOptions||{};for(d in =
c)c[d]!=3D=3Db&&((g[d]?a:e||(e=3D{}))[d]=3Dc[d]);e&&f.extend(!0,a,e)}func=
tion bW(a,c,d,e,f,g){f=3Df||c.dataTypes[0],g=3Dg||{},g[f]=3D!0;var =
h=3Da[f],i=3D0,j=3Dh?h.length:0,k=3Da=3D=3D=3DbP,l;for(;i<j&&(k||!l);i++)=
l=3Dh[i](c,d,e),typeof =
l=3D=3D"string"&&(!k||g[l]?l=3Db:(c.dataTypes.unshift(l),l=3DbW(a,c,d,e,l=
,g)));(k||!l)&&!g["*"]&&(l=3DbW(a,c,d,e,"*",g));return l}function =
bV(a){return function(b,c){typeof =
b!=3D"string"&&(c=3Db,b=3D"*");if(f.isFunction(c)){var =
d=3Db.toLowerCase().split(bL),e=3D0,g=3Dd.length,h,i,j;for(;e<g;e++)h=3Dd=
[e],j=3D/^\+/.test(h),j&&(h=3Dh.substr(1)||"*"),i=3Da[h]=3Da[h]||[],i[j?"=
unshift":"push"](c)}}}function by(a,b,c){var =
d=3Db=3D=3D=3D"width"?a.offsetWidth:a.offsetHeight,e=3Db=3D=3D=3D"width"?=
bt:bu;if(d>0){c!=3D=3D"border"&&f.each(e,function(){c||(d-=3DparseFloat(f=
.css(a,"padding"+this))||0),c=3D=3D=3D"margin"?d+=3DparseFloat(f.css(a,c+=
this))||0:d-=3DparseFloat(f.css(a,"border"+this+"Width"))||0});return =
d+"px"}d=3Dbv(a,b,b);if(d<0||d=3D=3Dnull)d=3Da.style[b]||0;d=3DparseFloat=
(d)||0,c&&f.each(e,function(){d+=3DparseFloat(f.css(a,"padding"+this))||0=
,c!=3D=3D"padding"&&(d+=3DparseFloat(f.css(a,"border"+this+"Width"))||0),=
c=3D=3D=3D"margin"&&(d+=3DparseFloat(f.css(a,c+this))||0)});return =
d+"px"}function =
bl(a,b){b.src?f.ajax({url:b.src,async:!1,dataType:"script"}):f.globalEval=
((b.text||b.textContent||b.innerHTML||"").replace(bd,"/*$0*/")),b.parentN=
ode&&b.parentNode.removeChild(b)}function =
bk(a){f.nodeName(a,"input")?bj(a):"getElementsByTagName"in =
a&&f.grep(a.getElementsByTagName("input"),bj)}function =
bj(a){if(a.type=3D=3D=3D"checkbox"||a.type=3D=3D=3D"radio")a.defaultCheck=
ed=3Da.checked}function bi(a){return"getElementsByTagName"in =
a?a.getElementsByTagName("*"):"querySelectorAll"in =
a?a.querySelectorAll("*"):[]}function bh(a,b){var =
c;if(b.nodeType=3D=3D=3D1){b.clearAttributes&&b.clearAttributes(),b.merge=
Attributes&&b.mergeAttributes(a),c=3Db.nodeName.toLowerCase();if(c=3D=3D=3D=
"object")b.outerHTML=3Da.outerHTML;else =
if(c!=3D=3D"input"||a.type!=3D=3D"checkbox"&&a.type!=3D=3D"radio"){if(c=3D=
=3D=3D"option")b.selected=3Da.defaultSelected;else =
if(c=3D=3D=3D"input"||c=3D=3D=3D"textarea")b.defaultValue=3Da.defaultValu=
e}else =
a.checked&&(b.defaultChecked=3Db.checked=3Da.checked),b.value!=3D=3Da.val=
ue&&(b.value=3Da.value);b.removeAttribute(f.expando)}}function =
bg(a,b){if(b.nodeType=3D=3D=3D1&&!!f.hasData(a)){var =
c=3Df.expando,d=3Df.data(a),e=3Df.data(b,d);if(d=3Dd[c]){var =
g=3Dd.events;e=3De[c]=3Df.extend({},d);if(g){delete =
e.handle,e.events=3D{};for(var h in g)for(var =
i=3D0,j=3Dg[h].length;i<j;i++)f.event.add(b,h+(g[h][i].namespace?".":"")+=
g[h][i].namespace,g[h][i],g[h][i].data)}}}}function bf(a,b){return =
f.nodeName(a,"table")?a.getElementsByTagName("tbody")[0]||a.appendChild(a=
.ownerDocument.createElement("tbody")):a}function =
V(a,b,c){b=3Db||0;if(f.isFunction(b))return f.grep(a,function(a,d){var =
e=3D!!b.call(a,d,a);return e=3D=3D=3Dc});if(b.nodeType)return =
f.grep(a,function(a,d){return a=3D=3D=3Db=3D=3D=3Dc});if(typeof =
b=3D=3D"string"){var d=3Df.grep(a,function(a){return =
a.nodeType=3D=3D=3D1});if(Q.test(b))return =
f.filter(b,d,!c);b=3Df.filter(b,d)}return f.grep(a,function(a,d){return =
f.inArray(a,b)>=3D0=3D=3D=3Dc})}function =
U(a){return!a||!a.parentNode||a.parentNode.nodeType=3D=3D=3D11}function =
M(a,b){return(a&&a!=3D=3D"*"?a+".":"")+b.replace(y,"`").replace(z,"&")}fu=
nction L(a){var =
b,c,d,e,g,h,i,j,k,l,m,n,o,p=3D[],q=3D[],r=3Df._data(this,"events");if(!(a=
.liveFired=3D=3D=3Dthis||!r||!r.live||a.target.disabled||a.button&&a.type=
=3D=3D=3D"click")){a.namespace&&(n=3Dnew =
RegExp("(^|\\.)"+a.namespace.split(".").join("\\.(?:.*\\.)?")+"(\\.|$)"))=
,a.liveFired=3Dthis;var =
s=3Dr.live.slice(0);for(i=3D0;i<s.length;i++)g=3Ds[i],g.origType.replace(=
w,"")=3D=3D=3Da.type?q.push(g.selector):s.splice(i--,1);e=3Df(a.target).c=
losest(q,a.currentTarget);for(j=3D0,k=3De.length;j<k;j++){m=3De[j];for(i=3D=
0;i<s.length;i++){g=3Ds[i];if(m.selector=3D=3D=3Dg.selector&&(!n||n.test(=
g.namespace))&&!m.elem.disabled){h=3Dm.elem,d=3Dnull;if(g.preType=3D=3D=3D=
"mouseenter"||g.preType=3D=3D=3D"mouseleave")a.type=3Dg.preType,d=3Df(a.r=
elatedTarget).closest(g.selector)[0],d&&f.contains(h,d)&&(d=3Dh);(!d||d!=3D=
=3Dh)&&p.push({elem:h,handleObj:g,level:m.level})}}}for(j=3D0,k=3Dp.lengt=
h;j<k;j++){e=3Dp[j];if(c&&e.level>c)break;a.currentTarget=3De.elem,a.data=
=3De.handleObj.data,a.handleObj=3De.handleObj,o=3De.handleObj.origHandler=
.apply(e.elem,arguments);if(o=3D=3D=3D!1||a.isPropagationStopped()){c=3De=
.level,o=3D=3D=3D!1&&(b=3D!1);if(a.isImmediatePropagationStopped())break}=
}return b}}function J(a,c,d){var =
e=3Df.extend({},d[0]);e.type=3Da,e.originalEvent=3D{},e.liveFired=3Db,f.e=
vent.handle.call(c,e),e.isDefaultPrevented()&&d[0].preventDefault()}funct=
ion D(){return!0}function C(){return!1}function m(a,c,d){var =
e=3Dc+"defer",g=3Dc+"queue",h=3Dc+"mark",i=3Df.data(a,e,b,!0);i&&(d=3D=3D=
=3D"queue"||!f.data(a,g,b,!0))&&(d=3D=3D=3D"mark"||!f.data(a,h,b,!0))&&se=
tTimeout(function(){!f.data(a,g,b,!0)&&!f.data(a,h,b,!0)&&(f.removeData(a=
,e,!0),i.resolve())},0)}function l(a){for(var b in =
a)if(b!=3D=3D"toJSON")return!1;return!0}function =
k(a,c,d){if(d=3D=3D=3Db&&a.nodeType=3D=3D=3D1){var =
e=3D"data-"+c.replace(j,"-$1").toLowerCase();d=3Da.getAttribute(e);if(typ=
eof =
d=3D=3D"string"){try{d=3Dd=3D=3D=3D"true"?!0:d=3D=3D=3D"false"?!1:d=3D=3D=
=3D"null"?null:f.isNaN(d)?i.test(d)?f.parseJSON(d):d:parseFloat(d)}catch(=
g){}f.data(a,c,d)}else d=3Db}return d}var =
c=3Da.document,d=3Da.navigator,e=3Da.location,f=3Dfunction(){function =
K(){if(!e.isReady){try{c.documentElement.doScroll("left")}catch(a){setTim=
eout(K,1);return}e.ready()}}var e=3Dfunction(a,b){return new =
e.fn.init(a,b,h)},f=3Da.jQuery,g=3Da.$,h,i=3D/^(?:[^#<]*(<[\w\W]+>)[^>]*$=
|#([\w\-]*)$)/,j=3D/\S/,k=3D/^\s+/,l=3D/\s+$/,m=3D/\d/,n=3D/^<(\w+)\s*\/?=
>(?:<\/\1>)?$/,o=3D/^[\],:{}\s]*$/,p=3D/\\(?:["\\\/bfnrt]|u[0-9a-fA-F]{4}=
)/g,q=3D/"[^"\\\n\r]*"|true|false|null|-?\d+(?:\.\d*)?(?:[eE][+\-]?\d+)?/=
g,r=3D/(?:^|:|,)(?:\s*\[)+/g,s=3D/(webkit)[ =
\/]([\w.]+)/,t=3D/(opera)(?:.*version)?[ \/]([\w.]+)/,u=3D/(msie) =
([\w.]+)/,v=3D/(mozilla)(?:.*? =
rv:([\w.]+))?/,w=3D/-([a-z]|[0-9])/ig,x=3D/^-ms-/,y=3Dfunction(a,b){retur=
n(b+"").toUpperCase()},z=3Dd.userAgent,A,B,C,D=3DObject.prototype.toStrin=
g,E=3DObject.prototype.hasOwnProperty,F=3DArray.prototype.push,G=3DArray.=
prototype.slice,H=3DString.prototype.trim,I=3DArray.prototype.indexOf,J=3D=
{};e.fn=3De.prototype=3D{constructor:e,init:function(a,d,f){var =
g,h,j,k;if(!a)return =
this;if(a.nodeType){this.context=3Dthis[0]=3Da,this.length=3D1;return =
this}if(a=3D=3D=3D"body"&&!d&&c.body){this.context=3Dc,this[0]=3Dc.body,t=
his.selector=3Da,this.length=3D1;return this}if(typeof =
a=3D=3D"string"){a.charAt(0)!=3D=3D"<"||a.charAt(a.length-1)!=3D=3D">"||a=
.length<3?g=3Di.exec(a):g=3D[null,a,null];if(g&&(g[1]||!d)){if(g[1]){d=3D=
d instanceof =
e?d[0]:d,k=3Dd?d.ownerDocument||d:c,j=3Dn.exec(a),j?e.isPlainObject(d)?(a=
=3D[c.createElement(j[1])],e.fn.attr.call(a,d,!0)):a=3D[k.createElement(j=
[1])]:(j=3De.buildFragment([g[1]],[k]),a=3D(j.cacheable?e.clone(j.fragmen=
t):j.fragment).childNodes);return =
e.merge(this,a)}h=3Dc.getElementById(g[2]);if(h&&h.parentNode){if(h.id!=3D=
=3Dg[2])return =
f.find(a);this.length=3D1,this[0]=3Dh}this.context=3Dc,this.selector=3Da;=
return =
this}return!d||d.jquery?(d||f).find(a):this.constructor(d).find(a)}if(e.i=
sFunction(a))return =
f.ready(a);a.selector!=3D=3Db&&(this.selector=3Da.selector,this.context=3D=
a.context);return =
e.makeArray(a,this)},selector:"",jquery:"1.6.4",length:0,size:function(){=
return this.length},toArray:function(){return =
G.call(this,0)},get:function(a){return =
a=3D=3Dnull?this.toArray():a<0?this[this.length+a]:this[a]},pushStack:fun=
ction(a,b,c){var =
d=3Dthis.constructor();e.isArray(a)?F.apply(d,a):e.merge(d,a),d.prevObjec=
t=3Dthis,d.context=3Dthis.context,b=3D=3D=3D"find"?d.selector=3Dthis.sele=
ctor+(this.selector?" =
":"")+c:b&&(d.selector=3Dthis.selector+"."+b+"("+c+")");return =
d},each:function(a,b){return =
e.each(this,a,b)},ready:function(a){e.bindReady(),B.done(a);return =
this},eq:function(a){return =
a=3D=3D=3D-1?this.slice(a):this.slice(a,+a+1)},first:function(){return =
this.eq(0)},last:function(){return this.eq(-1)},slice:function(){return =
this.pushStack(G.apply(this,arguments),"slice",G.call(arguments).join(","=
))},map:function(a){return =
this.pushStack(e.map(this,function(b,c){return =
a.call(b,c,b)}))},end:function(){return =
this.prevObject||this.constructor(null)},push:F,sort:[].sort,splice:[].sp=
lice},e.fn.init.prototype=3De.fn,e.extend=3De.fn.extend=3Dfunction(){var =
a,c,d,f,g,h,i=3Darguments[0]||{},j=3D1,k=3Darguments.length,l=3D!1;typeof=
 i=3D=3D"boolean"&&(l=3Di,i=3Darguments[1]||{},j=3D2),typeof =
i!=3D"object"&&!e.isFunction(i)&&(i=3D{}),k=3D=3D=3Dj&&(i=3Dthis,--j);for=
(;j<k;j++)if((a=3Darguments[j])!=3Dnull)for(c in =
a){d=3Di[c],f=3Da[c];if(i=3D=3D=3Df)continue;l&&f&&(e.isPlainObject(f)||(=
g=3De.isArray(f)))?(g?(g=3D!1,h=3Dd&&e.isArray(d)?d:[]):h=3Dd&&e.isPlainO=
bject(d)?d:{},i[c]=3De.extend(l,h,f)):f!=3D=3Db&&(i[c]=3Df)}return =
i},e.extend({noConflict:function(b){a.$=3D=3D=3De&&(a.$=3Dg),b&&a.jQuery=3D=
=3D=3De&&(a.jQuery=3Df);return =
e},isReady:!1,readyWait:1,holdReady:function(a){a?e.readyWait++:e.ready(!=
0)},ready:function(a){if(a=3D=3D=3D!0&&!--e.readyWait||a!=3D=3D!0&&!e.isR=
eady){if(!c.body)return =
setTimeout(e.ready,1);e.isReady=3D!0;if(a!=3D=3D!0&&--e.readyWait>0)retur=
n;B.resolveWith(c,[e]),e.fn.trigger&&e(c).trigger("ready").unbind("ready"=
)}},bindReady:function(){if(!B){B=3De._Deferred();if(c.readyState=3D=3D=3D=
"complete")return =
setTimeout(e.ready,1);if(c.addEventListener)c.addEventListener("DOMConten=
tLoaded",C,!1),a.addEventListener("load",e.ready,!1);else =
if(c.attachEvent){c.attachEvent("onreadystatechange",C),a.attachEvent("on=
load",e.ready);var =
b=3D!1;try{b=3Da.frameElement=3D=3Dnull}catch(d){}c.documentElement.doScr=
oll&&b&&K()}}},isFunction:function(a){return =
e.type(a)=3D=3D=3D"function"},isArray:Array.isArray||function(a){return =
e.type(a)=3D=3D=3D"array"},isWindow:function(a){return a&&typeof =
a=3D=3D"object"&&"setInterval"in a},isNaN:function(a){return =
a=3D=3Dnull||!m.test(a)||isNaN(a)},type:function(a){return =
a=3D=3Dnull?String(a):J[D.call(a)]||"object"},isPlainObject:function(a){i=
f(!a||e.type(a)!=3D=3D"object"||a.nodeType||e.isWindow(a))return!1;try{if=
(a.constructor&&!E.call(a,"constructor")&&!E.call(a.constructor.prototype=
,"isPrototypeOf"))return!1}catch(c){return!1}var d;for(d in a);return =
d=3D=3D=3Db||E.call(a,d)},isEmptyObject:function(a){for(var b in =
a)return!1;return!0},error:function(a){throw =
a},parseJSON:function(b){if(typeof b!=3D"string"||!b)return =
null;b=3De.trim(b);if(a.JSON&&a.JSON.parse)return =
a.JSON.parse(b);if(o.test(b.replace(p,"@").replace(q,"]").replace(r,"")))=
return(new Function("return "+b))();e.error("Invalid JSON: =
"+b)},parseXML:function(c){var d,f;try{a.DOMParser?(f=3Dnew =
DOMParser,d=3Df.parseFromString(c,"text/xml")):(d=3Dnew =
ActiveXObject("Microsoft.XMLDOM"),d.async=3D"false",d.loadXML(c))}catch(g=
){d=3Db}(!d||!d.documentElement||d.getElementsByTagName("parsererror").le=
ngth)&&e.error("Invalid XML: "+c);return =
d},noop:function(){},globalEval:function(b){b&&j.test(b)&&(a.execScript||=
function(b){a.eval.call(a,b)})(b)},camelCase:function(a){return =
a.replace(x,"ms-").replace(w,y)},nodeName:function(a,b){return =
a.nodeName&&a.nodeName.toUpperCase()=3D=3D=3Db.toUpperCase()},each:functi=
on(a,c,d){var =
f,g=3D0,h=3Da.length,i=3Dh=3D=3D=3Db||e.isFunction(a);if(d){if(i){for(f =
in a)if(c.apply(a[f],d)=3D=3D=3D!1)break}else =
for(;g<h;)if(c.apply(a[g++],d)=3D=3D=3D!1)break}else if(i){for(f in =
a)if(c.call(a[f],f,a[f])=3D=3D=3D!1)break}else =
for(;g<h;)if(c.call(a[g],g,a[g++])=3D=3D=3D!1)break;return =
a},trim:H?function(a){return =
a=3D=3Dnull?"":H.call(a)}:function(a){return =
a=3D=3Dnull?"":(a+"").replace(k,"").replace(l,"")},makeArray:function(a,b=
){var c=3Db||[];if(a!=3Dnull){var =
d=3De.type(a);a.length=3D=3Dnull||d=3D=3D=3D"string"||d=3D=3D=3D"function=
"||d=3D=3D=3D"regexp"||e.isWindow(a)?F.call(c,a):e.merge(c,a)}return =
c},inArray:function(a,b){if(!b)return-1;if(I)return I.call(b,a);for(var =
c=3D0,d=3Db.length;c<d;c++)if(b[c]=3D=3D=3Da)return =
c;return-1},merge:function(a,c){var d=3Da.length,e=3D0;if(typeof =
c.length=3D=3D"number")for(var f=3Dc.length;e<f;e++)a[d++]=3Dc[e];else =
while(c[e]!=3D=3Db)a[d++]=3Dc[e++];a.length=3Dd;return =
a},grep:function(a,b,c){var d=3D[],e;c=3D!!c;for(var =
f=3D0,g=3Da.length;f<g;f++)e=3D!!b(a[f],f),c!=3D=3De&&d.push(a[f]);return=
 d},map:function(a,c,d){var f,g,h=3D[],i=3D0,j=3Da.length,k=3Da =
instanceof e||j!=3D=3Db&&typeof =
j=3D=3D"number"&&(j>0&&a[0]&&a[j-1]||j=3D=3D=3D0||e.isArray(a));if(k)for(=
;i<j;i++)f=3Dc(a[i],i,d),f!=3Dnull&&(h[h.length]=3Df);else for(g in =
a)f=3Dc(a[g],g,d),f!=3Dnull&&(h[h.length]=3Df);return =
h.concat.apply([],h)},guid:1,proxy:function(a,c){if(typeof =
c=3D=3D"string"){var d=3Da[c];c=3Da,a=3Dd}if(!e.isFunction(a))return =
b;var f=3DG.call(arguments,2),g=3Dfunction(){return =
a.apply(c,f.concat(G.call(arguments)))};g.guid=3Da.guid=3Da.guid||g.guid|=
|e.guid++;return g},access:function(a,c,d,f,g,h){var =
i=3Da.length;if(typeof c=3D=3D"object"){for(var j in =
c)e.access(a,j,c[j],f,g,d);return =
a}if(d!=3D=3Db){f=3D!h&&f&&e.isFunction(d);for(var =
k=3D0;k<i;k++)g(a[k],c,f?d.call(a[k],k,g(a[k],c)):d,h);return a}return =
i?g(a[0],c):b},now:function(){return(new =
Date).getTime()},uaMatch:function(a){a=3Da.toLowerCase();var =
b=3Ds.exec(a)||t.exec(a)||u.exec(a)||a.indexOf("compatible")<0&&v.exec(a)=
||[];return{browser:b[1]||"",version:b[2]||"0"}},sub:function(){function =
a(b,c){return new =
a.fn.init(b,c)}e.extend(!0,a,this),a.superclass=3Dthis,a.fn=3Da.prototype=
=3Dthis(),a.fn.constructor=3Da,a.sub=3Dthis.sub,a.fn.init=3Dfunction(d,f)=
{f&&f instanceof e&&!(f instanceof a)&&(f=3Da(f));return =
e.fn.init.call(this,d,f,b)},a.fn.init.prototype=3Da.fn;var =
b=3Da(c);return a},browser:{}}),e.each("Boolean Number String Function =
Array Date RegExp Object".split(" "),function(a,b){J["[object =
"+b+"]"]=3Db.toLowerCase()}),A=3De.uaMatch(z),A.browser&&(e.browser[A.bro=
wser]=3D!0,e.browser.version=3DA.version),e.browser.webkit&&(e.browser.sa=
fari=3D!0),j.test("=C2=A0")&&(k=3D/^[\s\xA0]+/,l=3D/[\s\xA0]+$/),h=3De(c)=
,c.addEventListener?C=3Dfunction(){c.removeEventListener("DOMContentLoade=
d",C,!1),e.ready()}:c.attachEvent&&(C=3Dfunction(){c.readyState=3D=3D=3D"=
complete"&&(c.detachEvent("onreadystatechange",C),e.ready())});return =
e}(),g=3D"done fail isResolved isRejected promise then always =
pipe".split(" "),h=3D[].slice;f.extend({_Deferred:function(){var =
a=3D[],b,c,d,e=3D{done:function(){if(!d){var =
c=3Darguments,g,h,i,j,k;b&&(k=3Db,b=3D0);for(g=3D0,h=3Dc.length;g<h;g++)i=
=3Dc[g],j=3Df.type(i),j=3D=3D=3D"array"?e.done.apply(e,i):j=3D=3D=3D"func=
tion"&&a.push(i);k&&e.resolveWith(k[0],k[1])}return =
this},resolveWith:function(e,f){if(!d&&!b&&!c){f=3Df||[],c=3D1;try{while(=
a[0])a.shift().apply(e,f)}finally{b=3D[e,f],c=3D0}}return =
this},resolve:function(){e.resolveWith(this,arguments);return =
this},isResolved:function(){return!!c||!!b},cancel:function(){d=3D1,a=3D[=
];return this}};return e},Deferred:function(a){var =
b=3Df._Deferred(),c=3Df._Deferred(),d;f.extend(b,{then:function(a,c){b.do=
ne(a).fail(c);return this},always:function(){return =
b.done.apply(b,arguments).fail.apply(this,arguments)},fail:c.done,rejectW=
ith:c.resolveWith,reject:c.resolve,isRejected:c.isResolved,pipe:function(=
a,c){return =
f.Deferred(function(d){f.each({done:[a,"resolve"],fail:[c,"reject"]},func=
tion(a,c){var =
e=3Dc[0],g=3Dc[1],h;f.isFunction(e)?b[a](function(){h=3De.apply(this,argu=
ments),h&&f.isFunction(h.promise)?h.promise().then(d.resolve,d.reject):d[=
g+"With"](this=3D=3D=3Db?d:this,[h])}):b[a](d[g])})}).promise()},promise:=
function(a){if(a=3D=3Dnull){if(d)return d;d=3Da=3D{}}var =
c=3Dg.length;while(c--)a[g[c]]=3Db[g[c]];return =
a}}),b.done(c.cancel).fail(b.cancel),delete =
b.cancel,a&&a.call(b,b);return b},when:function(a){function i(a){return =
function(c){b[a]=3Darguments.length>1?h.call(arguments,0):c,--e||g.resolv=
eWith(g,h.call(b,0))}}var =
b=3Darguments,c=3D0,d=3Db.length,e=3Dd,g=3Dd<=3D1&&a&&f.isFunction(a.prom=
ise)?a:f.Deferred();if(d>1){for(;c<d;c++)b[c]&&f.isFunction(b[c].promise)=
?b[c].promise().then(i(c),g.reject):--e;e||g.resolveWith(g,b)}else =
g!=3D=3Da&&g.resolveWith(g,d?[a]:[]);return =
g.promise()}}),f.support=3Dfunction(){var =
a=3Dc.createElement("div"),b=3Dc.documentElement,d,e,g,h,i,j,k,l,m,n,o,p,=
q,r,s,t,u;a.setAttribute("className","t"),a.innerHTML=3D"   =
<link/><table></table><a href=3D'/a' =
style=3D'top:1px;float:left;opacity:.55;'>a</a><input =
type=3D'checkbox'/>",d=3Da.getElementsByTagName("*"),e=3Da.getElementsByT=
agName("a")[0];if(!d||!d.length||!e)return{};g=3Dc.createElement("select"=
),h=3Dg.appendChild(c.createElement("option")),i=3Da.getElementsByTagName=
("input")[0],k=3D{leadingWhitespace:a.firstChild.nodeType=3D=3D=3D3,tbody=
:!a.getElementsByTagName("tbody").length,htmlSerialize:!!a.getElementsByT=
agName("link").length,style:/top/.test(e.getAttribute("style")),hrefNorma=
lized:e.getAttribute("href")=3D=3D=3D"/a",opacity:/^0.55$/.test(e.style.o=
pacity),cssFloat:!!e.style.cssFloat,checkOn:i.value=3D=3D=3D"on",optSelec=
ted:h.selected,getSetAttribute:a.className!=3D=3D"t",submitBubbles:!0,cha=
ngeBubbles:!0,focusinBubbles:!1,deleteExpando:!0,noCloneEvent:!0,inlineBl=
ockNeedsLayout:!1,shrinkWrapBlocks:!1,reliableMarginRight:!0},i.checked=3D=
!0,k.noCloneChecked=3Di.cloneNode(!0).checked,g.disabled=3D!0,k.optDisabl=
ed=3D!h.disabled;try{delete =
a.test}catch(v){k.deleteExpando=3D!1}!a.addEventListener&&a.attachEvent&&=
a.fireEvent&&(a.attachEvent("onclick",function(){k.noCloneEvent=3D!1}),a.=
cloneNode(!0).fireEvent("onclick")),i=3Dc.createElement("input"),i.value=3D=
"t",i.setAttribute("type","radio"),k.radioValue=3Di.value=3D=3D=3D"t",i.s=
etAttribute("checked","checked"),a.appendChild(i),l=3Dc.createDocumentFra=
gment(),l.appendChild(a.firstChild),k.checkClone=3Dl.cloneNode(!0).cloneN=
ode(!0).lastChild.checked,a.innerHTML=3D"",a.style.width=3Da.style.paddin=
gLeft=3D"1px",m=3Dc.getElementsByTagName("body")[0],o=3Dc.createElement(m=
?"div":"body"),p=3D{visibility:"hidden",width:0,height:0,border:0,margin:=
0,background:"none"},m&&f.extend(p,{position:"absolute",left:"-1000px",to=
p:"-1000px"});for(t in =
p)o.style[t]=3Dp[t];o.appendChild(a),n=3Dm||b,n.insertBefore(o,n.firstChi=
ld),k.appendChecked=3Di.checked,k.boxModel=3Da.offsetWidth=3D=3D=3D2,"zoo=
m"in =
a.style&&(a.style.display=3D"inline",a.style.zoom=3D1,k.inlineBlockNeedsL=
ayout=3Da.offsetWidth=3D=3D=3D2,a.style.display=3D"",a.innerHTML=3D"<div =
style=3D'width:4px;'></div>",k.shrinkWrapBlocks=3Da.offsetWidth!=3D=3D2),=
a.innerHTML=3D"<table><tr><td =
style=3D'padding:0;border:0;display:none'></td><td>t</td></tr></table>",q=
=3Da.getElementsByTagName("td"),u=3Dq[0].offsetHeight=3D=3D=3D0,q[0].styl=
e.display=3D"",q[1].style.display=3D"none",k.reliableHiddenOffsets=3Du&&q=
[0].offsetHeight=3D=3D=3D0,a.innerHTML=3D"",c.defaultView&&c.defaultView.=
getComputedStyle&&(j=3Dc.createElement("div"),j.style.width=3D"0",j.style=
.marginRight=3D"0",a.appendChild(j),k.reliableMarginRight=3D(parseInt((c.=
defaultView.getComputedStyle(j,null)||{marginRight:0}).marginRight,10)||0=
)=3D=3D=3D0),o.innerHTML=3D"",n.removeChild(o);if(a.attachEvent)for(t =
in{submit:1,change:1,focusin:1})s=3D"on"+t,u=3Ds in =
a,u||(a.setAttribute(s,"return;"),u=3Dtypeof =
a[s]=3D=3D"function"),k[t+"Bubbles"]=3Du;o=3Dl=3Dg=3Dh=3Dm=3Dj=3Da=3Di=3D=
null;return k}(),f.boxModel=3Df.support.boxModel;var =
i=3D/^(?:\{.*\}|\[.*\])$/,j=3D/([A-Z])/g;f.extend({cache:{},uuid:0,expand=
o:"jQuery"+(f.fn.jquery+Math.random()).replace(/\D/g,""),noData:{embed:!0=
,object:"clsid:D27CDB6E-AE6D-11cf-96B8-444553540000",applet:!0},hasData:f=
unction(a){a=3Da.nodeType?f.cache[a[f.expando]]:a[f.expando];return!!a&&!=
l(a)},data:function(a,c,d,e){if(!!f.acceptData(a)){var =
g,h,i=3Df.expando,j=3Dtypeof =
c=3D=3D"string",k=3Da.nodeType,l=3Dk?f.cache:a,m=3Dk?a[f.expando]:a[f.exp=
ando]&&f.expando;if((!m||e&&m&&l[m]&&!l[m][i])&&j&&d=3D=3D=3Db)return;m||=
(k?a[f.expando]=3Dm=3D++f.uuid:m=3Df.expando),l[m]||(l[m]=3D{},k||(l[m].t=
oJSON=3Df.noop));if(typeof c=3D=3D"object"||typeof =
c=3D=3D"function")e?l[m][i]=3Df.extend(l[m][i],c):l[m]=3Df.extend(l[m],c)=
;g=3Dl[m],e&&(g[i]||(g[i]=3D{}),g=3Dg[i]),d!=3D=3Db&&(g[f.camelCase(c)]=3D=
d);if(c=3D=3D=3D"events"&&!g[c])return =
g[i]&&g[i].events;j?(h=3Dg[c],h=3D=3Dnull&&(h=3Dg[f.camelCase(c)])):h=3Dg=
;return h}},removeData:function(a,b,c){if(!!f.acceptData(a)){var =
d,e=3Df.expando,g=3Da.nodeType,h=3Dg?f.cache:a,i=3Dg?a[f.expando]:f.expan=
do;if(!h[i])return;if(b){d=3Dc?h[i][e]:h[i];if(d){d[b]||(b=3Df.camelCase(=
b)),delete d[b];if(!l(d))return}}if(c){delete =
h[i][e];if(!l(h[i]))return}var =
j=3Dh[i][e];f.support.deleteExpando||!h.setInterval?delete =
h[i]:h[i]=3Dnull,j?(h[i]=3D{},g||(h[i].toJSON=3Df.noop),h[i][e]=3Dj):g&&(=
f.support.deleteExpando?delete =
a[f.expando]:a.removeAttribute?a.removeAttribute(f.expando):a[f.expando]=3D=
null)}},_data:function(a,b,c){return =
f.data(a,b,c,!0)},acceptData:function(a){if(a.nodeName){var =
b=3Df.noData[a.nodeName.toLowerCase()];if(b)return =
b!=3D=3D!0&&a.getAttribute("classid")=3D=3D=3Db}return!0}}),f.fn.extend({=
data:function(a,c){var d=3Dnull;if(typeof =
a=3D=3D"undefined"){if(this.length){d=3Df.data(this[0]);if(this[0].nodeTy=
pe=3D=3D=3D1){var e=3Dthis[0].attributes,g;for(var =
h=3D0,i=3De.length;h<i;h++)g=3De[h].name,g.indexOf("data-")=3D=3D=3D0&&(g=
=3Df.camelCase(g.substring(5)),k(this[0],g,d[g]))}}return d}if(typeof =
a=3D=3D"object")return this.each(function(){f.data(this,a)});var =
j=3Da.split(".");j[1]=3Dj[1]?"."+j[1]:"";if(c=3D=3D=3Db){d=3Dthis.trigger=
Handler("getData"+j[1]+"!",[j[0]]),d=3D=3D=3Db&&this.length&&(d=3Df.data(=
this[0],a),d=3Dk(this[0],a,d));return =
d=3D=3D=3Db&&j[1]?this.data(j[0]):d}return this.each(function(){var =
b=3Df(this),d=3D[j[0],c];b.triggerHandler("setData"+j[1]+"!",d),f.data(th=
is,a,c),b.triggerHandler("changeData"+j[1]+"!",d)})},removeData:function(=
a){return =
this.each(function(){f.removeData(this,a)})}}),f.extend({_mark:function(a=
,c){a&&(c=3D(c||"fx")+"mark",f.data(a,c,(f.data(a,c,b,!0)||0)+1,!0))},_un=
mark:function(a,c,d){a!=3D=3D!0&&(d=3Dc,c=3Da,a=3D!1);if(c){d=3Dd||"fx";v=
ar =
e=3Dd+"mark",g=3Da?0:(f.data(c,e,b,!0)||1)-1;g?f.data(c,e,g,!0):(f.remove=
Data(c,e,!0),m(c,d,"mark"))}},queue:function(a,c,d){if(a){c=3D(c||"fx")+"=
queue";var =
e=3Df.data(a,c,b,!0);d&&(!e||f.isArray(d)?e=3Df.data(a,c,f.makeArray(d),!=
0):e.push(d));return e||[]}},dequeue:function(a,b){b=3Db||"fx";var =
c=3Df.queue(a,b),d=3Dc.shift(),e;d=3D=3D=3D"inprogress"&&(d=3Dc.shift()),=
d&&(b=3D=3D=3D"fx"&&c.unshift("inprogress"),d.call(a,function(){f.dequeue=
(a,b)})),c.length||(f.removeData(a,b+"queue",!0),m(a,b,"queue"))}}),f.fn.=
extend({queue:function(a,c){typeof =
a!=3D"string"&&(c=3Da,a=3D"fx");if(c=3D=3D=3Db)return =
f.queue(this[0],a);return this.each(function(){var =
b=3Df.queue(this,a,c);a=3D=3D=3D"fx"&&b[0]!=3D=3D"inprogress"&&f.dequeue(=
this,a)})},dequeue:function(a){return =
this.each(function(){f.dequeue(this,a)})},delay:function(a,b){a=3Df.fx?f.=
fx.speeds[a]||a:a,b=3Db||"fx";return this.queue(b,function(){var =
c=3Dthis;setTimeout(function(){f.dequeue(c,b)},a)})},clearQueue:function(=
a){return this.queue(a||"fx",[])},promise:function(a,c){function =
m(){--h||d.resolveWith(e,[e])}typeof =
a!=3D"string"&&(c=3Da,a=3Db),a=3Da||"fx";var =
d=3Df.Deferred(),e=3Dthis,g=3De.length,h=3D1,i=3Da+"defer",j=3Da+"queue",=
k=3Da+"mark",l;while(g--)if(l=3Df.data(e[g],i,b,!0)||(f.data(e[g],j,b,!0)=
||f.data(e[g],k,b,!0))&&f.data(e[g],i,f._Deferred(),!0))h++,l.done(m);m()=
;return d.promise()}});var =
n=3D/[\n\t\r]/g,o=3D/\s+/,p=3D/\r/g,q=3D/^(?:button|input)$/i,r=3D/^(?:bu=
tton|input|object|select|textarea)$/i,s=3D/^a(?:rea)?$/i,t=3D/^(?:autofoc=
us|autoplay|async|checked|controls|defer|disabled|hidden|loop|multiple|op=
en|readonly|required|scoped|selected)$/i,u,v;f.fn.extend({attr:function(a=
,b){return f.access(this,a,b,!0,f.attr)},removeAttr:function(a){return =
this.each(function(){f.removeAttr(this,a)})},prop:function(a,b){return =
f.access(this,a,b,!0,f.prop)},removeProp:function(a){a=3Df.propFix[a]||a;=
return this.each(function(){try{this[a]=3Db,delete =
this[a]}catch(c){}})},addClass:function(a){var =
b,c,d,e,g,h,i;if(f.isFunction(a))return =
this.each(function(b){f(this).addClass(a.call(this,b,this.className))});i=
f(a&&typeof =
a=3D=3D"string"){b=3Da.split(o);for(c=3D0,d=3Dthis.length;c<d;c++){e=3Dth=
is[c];if(e.nodeType=3D=3D=3D1)if(!e.className&&b.length=3D=3D=3D1)e.class=
Name=3Da;else{g=3D" "+e.className+" =
";for(h=3D0,i=3Db.length;h<i;h++)~g.indexOf(" "+b[h]+" ")||(g+=3Db[h]+" =
");e.className=3Df.trim(g)}}}return this},removeClass:function(a){var =
c,d,e,g,h,i,j;if(f.isFunction(a))return =
this.each(function(b){f(this).removeClass(a.call(this,b,this.className))}=
);if(a&&typeof =
a=3D=3D"string"||a=3D=3D=3Db){c=3D(a||"").split(o);for(d=3D0,e=3Dthis.len=
gth;d<e;d++){g=3Dthis[d];if(g.nodeType=3D=3D=3D1&&g.className)if(a){h=3D(=
" "+g.className+" ").replace(n," =
");for(i=3D0,j=3Dc.length;i<j;i++)h=3Dh.replace(" "+c[i]+" "," =
");g.className=3Df.trim(h)}else g.className=3D""}}return =
this},toggleClass:function(a,b){var c=3Dtypeof a,d=3Dtypeof =
b=3D=3D"boolean";if(f.isFunction(a))return =
this.each(function(c){f(this).toggleClass(a.call(this,c,this.className,b)=
,b)});return this.each(function(){if(c=3D=3D=3D"string"){var =
e,g=3D0,h=3Df(this),i=3Db,j=3Da.split(o);while(e=3Dj[g++])i=3Dd?i:!h.hasC=
lass(e),h[i?"addClass":"removeClass"](e)}else =
if(c=3D=3D=3D"undefined"||c=3D=3D=3D"boolean")this.className&&f._data(thi=
s,"__className__",this.className),this.className=3Dthis.className||a=3D=3D=
=3D!1?"":f._data(this,"__className__")||""})},hasClass:function(a){var =
b=3D" "+a+" ";for(var =
c=3D0,d=3Dthis.length;c<d;c++)if(this[c].nodeType=3D=3D=3D1&&(" =
"+this[c].className+" ").replace(n," =
").indexOf(b)>-1)return!0;return!1},val:function(a){var =
c,d,e=3Dthis[0];if(!arguments.length){if(e){c=3Df.valHooks[e.nodeName.toL=
owerCase()]||f.valHooks[e.type];if(c&&"get"in =
c&&(d=3Dc.get(e,"value"))!=3D=3Db)return d;d=3De.value;return typeof =
d=3D=3D"string"?d.replace(p,""):d=3D=3Dnull?"":d}return b}var =
g=3Df.isFunction(a);return this.each(function(d){var =
e=3Df(this),h;if(this.nodeType=3D=3D=3D1){g?h=3Da.call(this,d,e.val()):h=3D=
a,h=3D=3Dnull?h=3D"":typeof =
h=3D=3D"number"?h+=3D"":f.isArray(h)&&(h=3Df.map(h,function(a){return =
a=3D=3Dnull?"":a+""})),c=3Df.valHooks[this.nodeName.toLowerCase()]||f.val=
Hooks[this.type];if(!c||!("set"in =
c)||c.set(this,h,"value")=3D=3D=3Db)this.value=3Dh}})}}),f.extend({valHoo=
ks:{option:{get:function(a){var =
b=3Da.attributes.value;return!b||b.specified?a.value:a.text}},select:{get=
:function(a){var =
b,c=3Da.selectedIndex,d=3D[],e=3Da.options,g=3Da.type=3D=3D=3D"select-one=
";if(c<0)return null;for(var h=3Dg?c:0,i=3Dg?c+1:e.length;h<i;h++){var =
j=3De[h];if(j.selected&&(f.support.optDisabled?!j.disabled:j.getAttribute=
("disabled")=3D=3D=3Dnull)&&(!j.parentNode.disabled||!f.nodeName(j.parent=
Node,"optgroup"))){b=3Df(j).val();if(g)return =
b;d.push(b)}}if(g&&!d.length&&e.length)return f(e[c]).val();return =
d},set:function(a,b){var =
c=3Df.makeArray(b);f(a).find("option").each(function(){this.selected=3Df.=
inArray(f(this).val(),c)>=3D0}),c.length||(a.selectedIndex=3D-1);return =
c}}},attrFn:{val:!0,css:!0,html:!0,text:!0,data:!0,width:!0,height:!0,off=
set:!0},attrFix:{tabindex:"tabIndex"},attr:function(a,c,d,e){var =
g=3Da.nodeType;if(!a||g=3D=3D=3D3||g=3D=3D=3D8||g=3D=3D=3D2)return =
b;if(e&&c in f.attrFn)return f(a)[c](d);if(!("getAttribute"in a))return =
f.prop(a,c,d);var =
h,i,j=3Dg!=3D=3D1||!f.isXMLDoc(a);j&&(c=3Df.attrFix[c]||c,i=3Df.attrHooks=
[c],i||(t.test(c)?i=3Dv:u&&(i=3Du)));if(d!=3D=3Db){if(d=3D=3D=3Dnull){f.r=
emoveAttr(a,c);return b}if(i&&"set"in =
i&&j&&(h=3Di.set(a,d,c))!=3D=3Db)return h;a.setAttribute(c,""+d);return =
d}if(i&&"get"in i&&j&&(h=3Di.get(a,c))!=3D=3Dnull)return =
h;h=3Da.getAttribute(c);return =
h=3D=3D=3Dnull?b:h},removeAttr:function(a,b){var =
c;a.nodeType=3D=3D=3D1&&(b=3Df.attrFix[b]||b,f.attr(a,b,""),a.removeAttri=
bute(b),t.test(b)&&(c=3Df.propFix[b]||b)in =
a&&(a[c]=3D!1))},attrHooks:{type:{set:function(a,b){if(q.test(a.nodeName)=
&&a.parentNode)f.error("type property can't be changed");else =
if(!f.support.radioValue&&b=3D=3D=3D"radio"&&f.nodeName(a,"input")){var =
c=3Da.value;a.setAttribute("type",b),c&&(a.value=3Dc);return =
b}}},value:{get:function(a,b){if(u&&f.nodeName(a,"button"))return =
u.get(a,b);return b in =
a?a.value:null},set:function(a,b,c){if(u&&f.nodeName(a,"button"))return =
u.set(a,b,c);a.value=3Db}}},propFix:{tabindex:"tabIndex",readonly:"readOn=
ly","for":"htmlFor","class":"className",maxlength:"maxLength",cellspacing=
:"cellSpacing",cellpadding:"cellPadding",rowspan:"rowSpan",colspan:"colSp=
an",usemap:"useMap",frameborder:"frameBorder",contenteditable:"contentEdi=
table"},prop:function(a,c,d){var =
e=3Da.nodeType;if(!a||e=3D=3D=3D3||e=3D=3D=3D8||e=3D=3D=3D2)return b;var =
g,h,i=3De!=3D=3D1||!f.isXMLDoc(a);i&&(c=3Df.propFix[c]||c,h=3Df.propHooks=
[c]);return d!=3D=3Db?h&&"set"in =
h&&(g=3Dh.set(a,d,c))!=3D=3Db?g:a[c]=3Dd:h&&"get"in =
h&&(g=3Dh.get(a,c))!=3D=3Dnull?g:a[c]},propHooks:{tabIndex:{get:function(=
a){var c=3Da.getAttributeNode("tabindex");return =
c&&c.specified?parseInt(c.value,10):r.test(a.nodeName)||s.test(a.nodeName=
)&&a.href?0:b}}}}),f.attrHooks.tabIndex=3Df.propHooks.tabIndex,v=3D{get:f=
unction(a,c){var d;return =
f.prop(a,c)=3D=3D=3D!0||(d=3Da.getAttributeNode(c))&&d.nodeValue!=3D=3D!1=
?c.toLowerCase():b},set:function(a,b,c){var =
d;b=3D=3D=3D!1?f.removeAttr(a,c):(d=3Df.propFix[c]||c,d in =
a&&(a[d]=3D!0),a.setAttribute(c,c.toLowerCase()));return =
c}},f.support.getSetAttribute||(u=3Df.valHooks.button=3D{get:function(a,c=
){var d;d=3Da.getAttributeNode(c);return =
d&&d.nodeValue!=3D=3D""?d.nodeValue:b},set:function(a,b,d){var =
e=3Da.getAttributeNode(d);e||(e=3Dc.createAttribute(d),a.setAttributeNode=
(e));return =
e.nodeValue=3Db+""}},f.each(["width","height"],function(a,b){f.attrHooks[=
b]=3Df.extend(f.attrHooks[b],{set:function(a,c){if(c=3D=3D=3D""){a.setAtt=
ribute(b,"auto");return =
c}}})})),f.support.hrefNormalized||f.each(["href","src","width","height"]=
,function(a,c){f.attrHooks[c]=3Df.extend(f.attrHooks[c],{get:function(a){=
var d=3Da.getAttribute(c,2);return =
d=3D=3D=3Dnull?b:d}})}),f.support.style||(f.attrHooks.style=3D{get:functi=
on(a){return a.style.cssText.toLowerCase()||b},set:function(a,b){return =
a.style.cssText=3D""+b}}),f.support.optSelected||(f.propHooks.selected=3D=
f.extend(f.propHooks.selected,{get:function(a){var =
b=3Da.parentNode;b&&(b.selectedIndex,b.parentNode&&b.parentNode.selectedI=
ndex);return =
null}})),f.support.checkOn||f.each(["radio","checkbox"],function(){f.valH=
ooks[this]=3D{get:function(a){return =
a.getAttribute("value")=3D=3D=3Dnull?"on":a.value}}}),f.each(["radio","ch=
eckbox"],function(){f.valHooks[this]=3Df.extend(f.valHooks[this],{set:fun=
ction(a,b){if(f.isArray(b))return =
a.checked=3Df.inArray(f(a).val(),b)>=3D0}})});var =
w=3D/\.(.*)$/,x=3D/^(?:textarea|input|select)$/i,y=3D/\./g,z=3D/ =
/g,A=3D/[^\w\s.|`]/g,B=3Dfunction(a){return =
a.replace(A,"\\$&")};f.event=3D{add:function(a,c,d,e){if(a.nodeType!=3D=3D=
3&&a.nodeType!=3D=3D8){if(d=3D=3D=3D!1)d=3DC;else if(!d)return;var =
g,h;d.handler&&(g=3Dd,d=3Dg.handler),d.guid||(d.guid=3Df.guid++);var =
i=3Df._data(a);if(!i)return;var =
j=3Di.events,k=3Di.handle;j||(i.events=3Dj=3D{}),k||(i.handle=3Dk=3Dfunct=
ion(a){return typeof =
f!=3D"undefined"&&(!a||f.event.triggered!=3D=3Da.type)?f.event.handle.app=
ly(k.elem,arguments):b}),k.elem=3Da,c=3Dc.split(" ");var =
l,m=3D0,n;while(l=3Dc[m++]){h=3Dg?f.extend({},g):{handler:d,data:e},l.ind=
exOf(".")>-1?(n=3Dl.split("."),l=3Dn.shift(),h.namespace=3Dn.slice(0).sor=
t().join(".")):(n=3D[],h.namespace=3D""),h.type=3Dl,h.guid||(h.guid=3Dd.g=
uid);var =
o=3Dj[l],p=3Df.event.special[l]||{};if(!o){o=3Dj[l]=3D[];if(!p.setup||p.s=
etup.call(a,e,n,k)=3D=3D=3D!1)a.addEventListener?a.addEventListener(l,k,!=
1):a.attachEvent&&a.attachEvent("on"+l,k)}p.add&&(p.add.call(a,h),h.handl=
er.guid||(h.handler.guid=3Dd.guid)),o.push(h),f.event.global[l]=3D!0}a=3D=
null}},global:{},remove:function(a,c,d,e){if(a.nodeType!=3D=3D3&&a.nodeTy=
pe!=3D=3D8){d=3D=3D=3D!1&&(d=3DC);var =
g,h,i,j,k=3D0,l,m,n,o,p,q,r,s=3Df.hasData(a)&&f._data(a),t=3Ds&&s.events;=
if(!s||!t)return;c&&c.type&&(d=3Dc.handler,c=3Dc.type);if(!c||typeof =
c=3D=3D"string"&&c.charAt(0)=3D=3D=3D"."){c=3Dc||"";for(h in =
t)f.event.remove(a,h+c);return}c=3Dc.split(" =
");while(h=3Dc[k++]){r=3Dh,q=3Dnull,l=3Dh.indexOf(".")<0,m=3D[],l||(m=3Dh=
.split("."),h=3Dm.shift(),n=3Dnew =
RegExp("(^|\\.)"+f.map(m.slice(0).sort(),B).join("\\.(?:.*\\.)?")+"(\\.|$=
)")),p=3Dt[h];if(!p)continue;if(!d){for(j=3D0;j<p.length;j++){q=3Dp[j];if=
(l||n.test(q.namespace))f.event.remove(a,r,q.handler,j),p.splice(j--,1)}c=
ontinue}o=3Df.event.special[h]||{};for(j=3De||0;j<p.length;j++){q=3Dp[j];=
if(d.guid=3D=3D=3Dq.guid){if(l||n.test(q.namespace))e=3D=3Dnull&&p.splice=
(j--,1),o.remove&&o.remove.call(a,q);if(e!=3Dnull)break}}if(p.length=3D=3D=
=3D0||e!=3Dnull&&p.length=3D=3D=3D1)(!o.teardown||o.teardown.call(a,m)=3D=
=3D=3D!1)&&f.removeEvent(a,h,s.handle),g=3Dnull,delete =0A=
t[h]}if(f.isEmptyObject(t)){var u=3Ds.handle;u&&(u.elem=3Dnull),delete =
s.events,delete =
s.handle,f.isEmptyObject(s)&&f.removeData(a,b,!0)}}},customEvent:{getData=
:!0,setData:!0,changeData:!0},trigger:function(c,d,e,g){var =
h=3Dc.type||c,i=3D[],j;h.indexOf("!")>=3D0&&(h=3Dh.slice(0,-1),j=3D!0),h.=
indexOf(".")>=3D0&&(i=3Dh.split("."),h=3Di.shift(),i.sort());if(!!e&&!f.e=
vent.customEvent[h]||!!f.event.global[h]){c=3Dtypeof =
c=3D=3D"object"?c[f.expando]?c:new f.Event(h,c):new =
f.Event(h),c.type=3Dh,c.exclusive=3Dj,c.namespace=3Di.join("."),c.namespa=
ce_re=3Dnew =
RegExp("(^|\\.)"+i.join("\\.(?:.*\\.)?")+"(\\.|$)");if(g||!e)c.preventDef=
ault(),c.stopPropagation();if(!e){f.each(f.cache,function(){var =
a=3Df.expando,b=3Dthis[a];b&&b.events&&b.events[h]&&f.event.trigger(c,d,b=
.handle.elem)});return}if(e.nodeType=3D=3D=3D3||e.nodeType=3D=3D=3D8)retu=
rn;c.result=3Db,c.target=3De,d=3Dd!=3Dnull?f.makeArray(d):[],d.unshift(c)=
;var k=3De,l=3Dh.indexOf(":")<0?"on"+h:"";do{var =
m=3Df._data(k,"handle");c.currentTarget=3Dk,m&&m.apply(k,d),l&&f.acceptDa=
ta(k)&&k[l]&&k[l].apply(k,d)=3D=3D=3D!1&&(c.result=3D!1,c.preventDefault(=
)),k=3Dk.parentNode||k.ownerDocument||k=3D=3D=3Dc.target.ownerDocument&&a=
}while(k&&!c.isPropagationStopped());if(!c.isDefaultPrevented()){var =
n,o=3Df.event.special[h]||{};if((!o._default||o._default.call(e.ownerDocu=
ment,c)=3D=3D=3D!1)&&(h!=3D=3D"click"||!f.nodeName(e,"a"))&&f.acceptData(=
e)){try{l&&e[h]&&(n=3De[l],n&&(e[l]=3Dnull),f.event.triggered=3Dh,e[h]())=
}catch(p){}n&&(e[l]=3Dn),f.event.triggered=3Db}}return =
c.result}},handle:function(c){c=3Df.event.fix(c||a.event);var =
d=3D((f._data(this,"events")||{})[c.type]||[]).slice(0),e=3D!c.exclusive&=
&!c.namespace,g=3DArray.prototype.slice.call(arguments,0);g[0]=3Dc,c.curr=
entTarget=3Dthis;for(var h=3D0,i=3Dd.length;h<i;h++){var =
j=3Dd[h];if(e||c.namespace_re.test(j.namespace)){c.handler=3Dj.handler,c.=
data=3Dj.data,c.handleObj=3Dj;var =
k=3Dj.handler.apply(this,g);k!=3D=3Db&&(c.result=3Dk,k=3D=3D=3D!1&&(c.pre=
ventDefault(),c.stopPropagation()));if(c.isImmediatePropagationStopped())=
break}}return c.result},props:"altKey attrChange attrName bubbles button =
cancelable charCode clientX clientY ctrlKey currentTarget data detail =
eventPhase fromElement handler keyCode layerX layerY metaKey newValue =
offsetX offsetY pageX pageY prevValue relatedNode relatedTarget screenX =
screenY shiftKey srcElement target toElement view wheelDelta =
which".split(" "),fix:function(a){if(a[f.expando])return a;var =
d=3Da;a=3Df.Event(d);for(var =
e=3Dthis.props.length,g;e;)g=3Dthis.props[--e],a[g]=3Dd[g];a.target||(a.t=
arget=3Da.srcElement||c),a.target.nodeType=3D=3D=3D3&&(a.target=3Da.targe=
t.parentNode),!a.relatedTarget&&a.fromElement&&(a.relatedTarget=3Da.fromE=
lement=3D=3D=3Da.target?a.toElement:a.fromElement);if(a.pageX=3D=3Dnull&&=
a.clientX!=3Dnull){var =
h=3Da.target.ownerDocument||c,i=3Dh.documentElement,j=3Dh.body;a.pageX=3D=
a.clientX+(i&&i.scrollLeft||j&&j.scrollLeft||0)-(i&&i.clientLeft||j&&j.cl=
ientLeft||0),a.pageY=3Da.clientY+(i&&i.scrollTop||j&&j.scrollTop||0)-(i&&=
i.clientTop||j&&j.clientTop||0)}a.which=3D=3Dnull&&(a.charCode!=3Dnull||a=
.keyCode!=3Dnull)&&(a.which=3Da.charCode!=3Dnull?a.charCode:a.keyCode),!a=
.metaKey&&a.ctrlKey&&(a.metaKey=3Da.ctrlKey),!a.which&&a.button!=3D=3Db&&=
(a.which=3Da.button&1?1:a.button&2?3:a.button&4?2:0);return =
a},guid:1e8,proxy:f.proxy,special:{ready:{setup:f.bindReady,teardown:f.no=
op},live:{add:function(a){f.event.add(this,M(a.origType,a.selector),f.ext=
end({},a,{handler:L,guid:a.handler.guid}))},remove:function(a){f.event.re=
move(this,M(a.origType,a.selector),a)}},beforeunload:{setup:function(a,b,=
c){f.isWindow(this)&&(this.onbeforeunload=3Dc)},teardown:function(a,b){th=
is.onbeforeunload=3D=3D=3Db&&(this.onbeforeunload=3Dnull)}}}},f.removeEve=
nt=3Dc.removeEventListener?function(a,b,c){a.removeEventListener&&a.remov=
eEventListener(b,c,!1)}:function(a,b,c){a.detachEvent&&a.detachEvent("on"=
+b,c)},f.Event=3Dfunction(a,b){if(!this.preventDefault)return new =
f.Event(a,b);a&&a.type?(this.originalEvent=3Da,this.type=3Da.type,this.is=
DefaultPrevented=3Da.defaultPrevented||a.returnValue=3D=3D=3D!1||a.getPre=
ventDefault&&a.getPreventDefault()?D:C):this.type=3Da,b&&f.extend(this,b)=
,this.timeStamp=3Df.now(),this[f.expando]=3D!0},f.Event.prototype=3D{prev=
entDefault:function(){this.isDefaultPrevented=3DD;var =
a=3Dthis.originalEvent;!a||(a.preventDefault?a.preventDefault():a.returnV=
alue=3D!1)},stopPropagation:function(){this.isPropagationStopped=3DD;var =
a=3Dthis.originalEvent;!a||(a.stopPropagation&&a.stopPropagation(),a.canc=
elBubble=3D!0)},stopImmediatePropagation:function(){this.isImmediatePropa=
gationStopped=3DD,this.stopPropagation()},isDefaultPrevented:C,isPropagat=
ionStopped:C,isImmediatePropagationStopped:C};var E=3Dfunction(a){var =
b=3Da.relatedTarget,c=3D!1,d=3Da.type;a.type=3Da.data,b!=3D=3Dthis&&(b&&(=
c=3Df.contains(this,b)),c||(f.event.handle.apply(this,arguments),a.type=3D=
d))},F=3Dfunction(a){a.type=3Da.data,f.event.handle.apply(this,arguments)=
};f.each({mouseenter:"mouseover",mouseleave:"mouseout"},function(a,b){f.e=
vent.special[a]=3D{setup:function(c){f.event.add(this,b,c&&c.selector?F:E=
,a)},teardown:function(a){f.event.remove(this,b,a&&a.selector?F:E)}}}),f.=
support.submitBubbles||(f.event.special.submit=3D{setup:function(a,b){if(=
!f.nodeName(this,"form"))f.event.add(this,"click.specialSubmit",function(=
a){var =
b=3Da.target,c=3Df.nodeName(b,"input")||f.nodeName(b,"button")?b.type:"";=
(c=3D=3D=3D"submit"||c=3D=3D=3D"image")&&f(b).closest("form").length&&J("=
submit",this,arguments)}),f.event.add(this,"keypress.specialSubmit",funct=
ion(a){var =
b=3Da.target,c=3Df.nodeName(b,"input")||f.nodeName(b,"button")?b.type:"";=
(c=3D=3D=3D"text"||c=3D=3D=3D"password")&&f(b).closest("form").length&&a.=
keyCode=3D=3D=3D13&&J("submit",this,arguments)});else =
return!1},teardown:function(a){f.event.remove(this,".specialSubmit")}});i=
f(!f.support.changeBubbles){var G,H=3Dfunction(a){var =
b=3Df.nodeName(a,"input")?a.type:"",c=3Da.value;b=3D=3D=3D"radio"||b=3D=3D=
=3D"checkbox"?c=3Da.checked:b=3D=3D=3D"select-multiple"?c=3Da.selectedInd=
ex>-1?f.map(a.options,function(a){return =
a.selected}).join("-"):"":f.nodeName(a,"select")&&(c=3Da.selectedIndex);r=
eturn c},I=3Dfunction(c){var =
d=3Dc.target,e,g;if(!!x.test(d.nodeName)&&!d.readOnly){e=3Df._data(d,"_ch=
ange_data"),g=3DH(d),(c.type!=3D=3D"focusout"||d.type!=3D=3D"radio")&&f._=
data(d,"_change_data",g);if(e=3D=3D=3Db||g=3D=3D=3De)return;if(e!=3Dnull|=
|g)c.type=3D"change",c.liveFired=3Db,f.event.trigger(c,arguments[1],d)}};=
f.event.special.change=3D{filters:{focusout:I,beforedeactivate:I,click:fu=
nction(a){var =
b=3Da.target,c=3Df.nodeName(b,"input")?b.type:"";(c=3D=3D=3D"radio"||c=3D=
=3D=3D"checkbox"||f.nodeName(b,"select"))&&I.call(this,a)},keydown:functi=
on(a){var =
b=3Da.target,c=3Df.nodeName(b,"input")?b.type:"";(a.keyCode=3D=3D=3D13&&!=
f.nodeName(b,"textarea")||a.keyCode=3D=3D=3D32&&(c=3D=3D=3D"checkbox"||c=3D=
=3D=3D"radio")||c=3D=3D=3D"select-multiple")&&I.call(this,a)},beforeactiv=
ate:function(a){var =
b=3Da.target;f._data(b,"_change_data",H(b))}},setup:function(a,b){if(this=
.type=3D=3D=3D"file")return!1;for(var c in =
G)f.event.add(this,c+".specialChange",G[c]);return =
x.test(this.nodeName)},teardown:function(a){f.event.remove(this,".special=
Change");return =
x.test(this.nodeName)}},G=3Df.event.special.change.filters,G.focus=3DG.be=
foreactivate}f.support.focusinBubbles||f.each({focus:"focusin",blur:"focu=
sout"},function(a,b){function e(a){var =
c=3Df.event.fix(a);c.type=3Db,c.originalEvent=3D{},f.event.trigger(c,null=
,c.target),c.isDefaultPrevented()&&a.preventDefault()}var =
d=3D0;f.event.special[b]=3D{setup:function(){d++=3D=3D=3D0&&c.addEventLis=
tener(a,e,!0)},teardown:function(){--d=3D=3D=3D0&&c.removeEventListener(a=
,e,!0)}}}),f.each(["bind","one"],function(a,c){f.fn[c]=3Dfunction(a,d,e){=
var g;if(typeof a=3D=3D"object"){for(var h in =
a)this[c](h,d,a[h],e);return =
this}if(arguments.length=3D=3D=3D2||d=3D=3D=3D!1)e=3Dd,d=3Db;c=3D=3D=3D"o=
ne"?(g=3Dfunction(a){f(this).unbind(a,g);return =
e.apply(this,arguments)},g.guid=3De.guid||f.guid++):g=3De;if(a=3D=3D=3D"u=
nload"&&c!=3D=3D"one")this.one(a,d,e);else for(var =
i=3D0,j=3Dthis.length;i<j;i++)f.event.add(this[i],a,g,d);return =
this}}),f.fn.extend({unbind:function(a,b){if(typeof =
a=3D=3D"object"&&!a.preventDefault)for(var c in =
a)this.unbind(c,a[c]);else for(var =
d=3D0,e=3Dthis.length;d<e;d++)f.event.remove(this[d],a,b);return =
this},delegate:function(a,b,c,d){return =
this.live(b,c,d,a)},undelegate:function(a,b,c){return =
arguments.length=3D=3D=3D0?this.unbind("live"):this.die(b,null,c,a)},trig=
ger:function(a,b){return =
this.each(function(){f.event.trigger(a,b,this)})},triggerHandler:function=
(a,b){if(this[0])return =
f.event.trigger(a,b,this[0],!0)},toggle:function(a){var =
b=3Darguments,c=3Da.guid||f.guid++,d=3D0,e=3Dfunction(c){var =
e=3D(f.data(this,"lastToggle"+a.guid)||0)%d;f.data(this,"lastToggle"+a.gu=
id,e+1),c.preventDefault();return =
b[e].apply(this,arguments)||!1};e.guid=3Dc;while(d<b.length)b[d++].guid=3D=
c;return this.click(e)},hover:function(a,b){return =
this.mouseenter(a).mouseleave(b||a)}});var =
K=3D{focus:"focusin",blur:"focusout",mouseenter:"mouseover",mouseleave:"m=
ouseout"};f.each(["live","die"],function(a,c){f.fn[c]=3Dfunction(a,d,e,g)=
{var =
h,i=3D0,j,k,l,m=3Dg||this.selector,n=3Dg?this:f(this.context);if(typeof =
a=3D=3D"object"&&!a.preventDefault){for(var o in =
a)n[c](o,d,a[o],m);return =
this}if(c=3D=3D=3D"die"&&!a&&g&&g.charAt(0)=3D=3D=3D"."){n.unbind(g);retu=
rn =
this}if(d=3D=3D=3D!1||f.isFunction(d))e=3Dd||C,d=3Db;a=3D(a||"").split(" =
");while((h=3Da[i++])!=3Dnull){j=3Dw.exec(h),k=3D"",j&&(k=3Dj[0],h=3Dh.re=
place(w,""));if(h=3D=3D=3D"hover"){a.push("mouseenter"+k,"mouseleave"+k);=
continue}l=3Dh,K[h]?(a.push(K[h]+k),h=3Dh+k):h=3D(K[h]||h)+k;if(c=3D=3D=3D=
"live")for(var =
p=3D0,q=3Dn.length;p<q;p++)f.event.add(n[p],"live."+M(h,m),{data:d,select=
or:m,handler:e,origType:h,origHandler:e,preType:l});else =
n.unbind("live."+M(h,m),e)}return this}}),f.each("blur focus focusin =
focusout load resize scroll unload click dblclick mousedown mouseup =
mousemove mouseover mouseout mouseenter mouseleave change select submit =
keydown keypress keyup error".split(" =
"),function(a,b){f.fn[b]=3Dfunction(a,c){c=3D=3Dnull&&(c=3Da,a=3Dnull);re=
turn =
arguments.length>0?this.bind(b,a,c):this.trigger(b)},f.attrFn&&(f.attrFn[=
b]=3D!0)}),function(){function u(a,b,c,d,e,f){for(var =
g=3D0,h=3Dd.length;g<h;g++){var i=3Dd[g];if(i){var =
j=3D!1;i=3Di[a];while(i){if(i.sizcache=3D=3D=3Dc){j=3Dd[i.sizset];break}i=
f(i.nodeType=3D=3D=3D1){f||(i.sizcache=3Dc,i.sizset=3Dg);if(typeof =
b!=3D"string"){if(i=3D=3D=3Db){j=3D!0;break}}else =
if(k.filter(b,[i]).length>0){j=3Di;break}}i=3Di[a]}d[g]=3Dj}}}function =
t(a,b,c,d,e,f){for(var g=3D0,h=3Dd.length;g<h;g++){var =
i=3Dd[g];if(i){var =
j=3D!1;i=3Di[a];while(i){if(i.sizcache=3D=3D=3Dc){j=3Dd[i.sizset];break}i=
.nodeType=3D=3D=3D1&&!f&&(i.sizcache=3Dc,i.sizset=3Dg);if(i.nodeName.toLo=
werCase()=3D=3D=3Db){j=3Di;break}i=3Di[a]}d[g]=3Dj}}}var =
a=3D/((?:\((?:\([^()]+\)|[^()]+)+\)|\[(?:\[[^\[\]]*\]|['"][^'"]*['"]|[^\[=
\]'"]+)+\]|\\.|[^ =
>+~,(\[\\]+)+|[>+~])(\s*,\s*)?((?:.|\r|\n)*)/g,d=3D0,e=3DObject.prototype=
.toString,g=3D!1,h=3D!0,i=3D/\\/g,j=3D/\W/;[0,0].sort(function(){h=3D!1;r=
eturn 0});var k=3Dfunction(b,d,f,g){f=3Df||[],d=3Dd||c;var =
h=3Dd;if(d.nodeType!=3D=3D1&&d.nodeType!=3D=3D9)return[];if(!b||typeof =
b!=3D"string")return f;var =
i,j,n,o,q,r,s,t,u=3D!0,w=3Dk.isXML(d),x=3D[],y=3Db;do{a.exec(""),i=3Da.ex=
ec(y);if(i){y=3Di[3],x.push(i[1]);if(i[2]){o=3Di[3];break}}}while(i);if(x=
.length>1&&m.exec(b))if(x.length=3D=3D=3D2&&l.relative[x[0]])j=3Dv(x[0]+x=
[1],d);else{j=3Dl.relative[x[0]]?[d]:k(x.shift(),d);while(x.length)b=3Dx.=
shift(),l.relative[b]&&(b+=3Dx.shift()),j=3Dv(b,j)}else{!g&&x.length>1&&d=
.nodeType=3D=3D=3D9&&!w&&l.match.ID.test(x[0])&&!l.match.ID.test(x[x.leng=
th-1])&&(q=3Dk.find(x.shift(),d,w),d=3Dq.expr?k.filter(q.expr,q.set)[0]:q=
.set[0]);if(d){q=3Dg?{expr:x.pop(),set:p(g)}:k.find(x.pop(),x.length=3D=3D=
=3D1&&(x[0]=3D=3D=3D"~"||x[0]=3D=3D=3D"+")&&d.parentNode?d.parentNode:d,w=
),j=3Dq.expr?k.filter(q.expr,q.set):q.set,x.length>0?n=3Dp(j):u=3D!1;whil=
e(x.length)r=3Dx.pop(),s=3Dr,l.relative[r]?s=3Dx.pop():r=3D"",s=3D=3Dnull=
&&(s=3Dd),l.relative[r](n,s,w)}else =
n=3Dx=3D[]}n||(n=3Dj),n||k.error(r||b);if(e.call(n)=3D=3D=3D"[object =
Array]")if(!u)f.push.apply(f,n);else =
if(d&&d.nodeType=3D=3D=3D1)for(t=3D0;n[t]!=3Dnull;t++)n[t]&&(n[t]=3D=3D=3D=
!0||n[t].nodeType=3D=3D=3D1&&k.contains(d,n[t]))&&f.push(j[t]);else =
for(t=3D0;n[t]!=3Dnull;t++)n[t]&&n[t].nodeType=3D=3D=3D1&&f.push(j[t]);el=
se p(n,f);o&&(k(o,h,f,g),k.uniqueSort(f));return =
f};k.uniqueSort=3Dfunction(a){if(r){g=3Dh,a.sort(r);if(g)for(var =
b=3D1;b<a.length;b++)a[b]=3D=3D=3Da[b-1]&&a.splice(b--,1)}return =
a},k.matches=3Dfunction(a,b){return =
k(a,null,null,b)},k.matchesSelector=3Dfunction(a,b){return =
k(b,null,null,[a]).length>0},k.find=3Dfunction(a,b,c){var =
d;if(!a)return[];for(var e=3D0,f=3Dl.order.length;e<f;e++){var =
g,h=3Dl.order[e];if(g=3Dl.leftMatch[h].exec(a)){var =
j=3Dg[1];g.splice(1,1);if(j.substr(j.length-1)!=3D=3D"\\"){g[1]=3D(g[1]||=
"").replace(i,""),d=3Dl.find[h](g,b,c);if(d!=3Dnull){a=3Da.replace(l.matc=
h[h],"");break}}}}d||(d=3Dtypeof =
b.getElementsByTagName!=3D"undefined"?b.getElementsByTagName("*"):[]);ret=
urn{set:d,expr:a}},k.filter=3Dfunction(a,c,d,e){var =
f,g,h=3Da,i=3D[],j=3Dc,m=3Dc&&c[0]&&k.isXML(c[0]);while(a&&c.length){for(=
var n in l.filter)if((f=3Dl.leftMatch[n].exec(a))!=3Dnull&&f[2]){var =
o,p,q=3Dl.filter[n],r=3Df[1];g=3D!1,f.splice(1,1);if(r.substr(r.length-1)=
=3D=3D=3D"\\")continue;j=3D=3D=3Di&&(i=3D[]);if(l.preFilter[n]){f=3Dl.pre=
Filter[n](f,j,d,i,e,m);if(!f)g=3Do=3D!0;else =
if(f=3D=3D=3D!0)continue}if(f)for(var =
s=3D0;(p=3Dj[s])!=3Dnull;s++)if(p){o=3Dq(p,f,s,j);var =
t=3De^!!o;d&&o!=3Dnull?t?g=3D!0:j[s]=3D!1:t&&(i.push(p),g=3D!0)}if(o!=3D=3D=
b){d||(j=3Di),a=3Da.replace(l.match[n],"");if(!g)return[];break}}if(a=3D=3D=
=3Dh)if(g=3D=3Dnull)k.error(a);else break;h=3Da}return =
j},k.error=3Dfunction(a){throw"Syntax error, unrecognized expression: =
"+a};var =
l=3Dk.selectors=3D{order:["ID","NAME","TAG"],match:{ID:/#((?:[\w\u00c0-\u=
FFFF\-]|\\.)+)/,CLASS:/\.((?:[\w\u00c0-\uFFFF\-]|\\.)+)/,NAME:/\[name=3D[=
'"]*((?:[\w\u00c0-\uFFFF\-]|\\.)+)['"]*\]/,ATTR:/\[\s*((?:[\w\u00c0-\uFFF=
F\-]|\\.)+)\s*(?:(\S?=3D)\s*(?:(['"])(.*?)\3|(#?(?:[\w\u00c0-\uFFFF\-]|\\=
.)*)|)|)\s*\]/,TAG:/^((?:[\w\u00c0-\uFFFF\*\-]|\\.)+)/,CHILD:/:(only|nth|=
last|first)-child(?:\(\s*(even|odd|(?:[+\-]?\d+|(?:[+\-]?\d*)?n\s*(?:[+\-=
]\s*\d+)?))\s*\))?/,POS:/:(nth|eq|gt|lt|first|last|even|odd)(?:\((\d*)\))=
?(?=3D[^\-]|$)/,PSEUDO:/:((?:[\w\u00c0-\uFFFF\-]|\\.)+)(?:\((['"]?)((?:\(=
[^\)]+\)|[^\(\)]*)+)\2\))?/},leftMatch:{},attrMap:{"class":"className","f=
or":"htmlFor"},attrHandle:{href:function(a){return =
a.getAttribute("href")},type:function(a){return =
a.getAttribute("type")}},relative:{"+":function(a,b){var c=3Dtypeof =
b=3D=3D"string",d=3Dc&&!j.test(b),e=3Dc&&!d;d&&(b=3Db.toLowerCase());for(=
var =
f=3D0,g=3Da.length,h;f<g;f++)if(h=3Da[f]){while((h=3Dh.previousSibling)&&=
h.nodeType!=3D=3D1);a[f]=3De||h&&h.nodeName.toLowerCase()=3D=3D=3Db?h||!1=
:h=3D=3D=3Db}e&&k.filter(b,a,!0)},">":function(a,b){var c,d=3Dtypeof =
b=3D=3D"string",e=3D0,f=3Da.length;if(d&&!j.test(b)){b=3Db.toLowerCase();=
for(;e<f;e++){c=3Da[e];if(c){var =
g=3Dc.parentNode;a[e]=3Dg.nodeName.toLowerCase()=3D=3D=3Db?g:!1}}}else{fo=
r(;e<f;e++)c=3Da[e],c&&(a[e]=3Dd?c.parentNode:c.parentNode=3D=3D=3Db);d&&=
k.filter(b,a,!0)}},"":function(a,b,c){var e,f=3Dd++,g=3Du;typeof =
b=3D=3D"string"&&!j.test(b)&&(b=3Db.toLowerCase(),e=3Db,g=3Dt),g("parentN=
ode",b,f,a,e,c)},"~":function(a,b,c){var e,f=3Dd++,g=3Du;typeof =
b=3D=3D"string"&&!j.test(b)&&(b=3Db.toLowerCase(),e=3Db,g=3Dt),g("previou=
sSibling",b,f,a,e,c)}},find:{ID:function(a,b,c){if(typeof =
b.getElementById!=3D"undefined"&&!c){var =
d=3Db.getElementById(a[1]);return =
d&&d.parentNode?[d]:[]}},NAME:function(a,b){if(typeof =
b.getElementsByName!=3D"undefined"){var =
c=3D[],d=3Db.getElementsByName(a[1]);for(var =
e=3D0,f=3Dd.length;e<f;e++)d[e].getAttribute("name")=3D=3D=3Da[1]&&c.push=
(d[e]);return c.length=3D=3D=3D0?null:c}},TAG:function(a,b){if(typeof =
b.getElementsByTagName!=3D"undefined")return =
b.getElementsByTagName(a[1])}},preFilter:{CLASS:function(a,b,c,d,e,f){a=3D=
" "+a[1].replace(i,"")+" ";if(f)return a;for(var =
g=3D0,h;(h=3Db[g])!=3Dnull;g++)h&&(e^(h.className&&(" "+h.className+" =
").replace(/[\t\n\r]/g," =
").indexOf(a)>=3D0)?c||d.push(h):c&&(b[g]=3D!1));return!1},ID:function(a)=
{return a[1].replace(i,"")},TAG:function(a,b){return =
a[1].replace(i,"").toLowerCase()},CHILD:function(a){if(a[1]=3D=3D=3D"nth"=
){a[2]||k.error(a[0]),a[2]=3Da[2].replace(/^\+|\s*/g,"");var =
b=3D/(-?)(\d*)(?:n([+\-]?\d*))?/.exec(a[2]=3D=3D=3D"even"&&"2n"||a[2]=3D=3D=
=3D"odd"&&"2n+1"||!/\D/.test(a[2])&&"0n+"+a[2]||a[2]);a[2]=3Db[1]+(b[2]||=
1)-0,a[3]=3Db[3]-0}else a[2]&&k.error(a[0]);a[0]=3Dd++;return =
a},ATTR:function(a,b,c,d,e,f){var =
g=3Da[1]=3Da[1].replace(i,"");!f&&l.attrMap[g]&&(a[1]=3Dl.attrMap[g]),a[4=
]=3D(a[4]||a[5]||"").replace(i,""),a[2]=3D=3D=3D"~=3D"&&(a[4]=3D" =
"+a[4]+" ");return =
a},PSEUDO:function(b,c,d,e,f){if(b[1]=3D=3D=3D"not")if((a.exec(b[3])||"")=
.length>1||/^\w/.test(b[3]))b[3]=3Dk(b[3],null,null,c);else{var =
g=3Dk.filter(b[3],c,d,!0^f);d||e.push.apply(e,g);return!1}else =
if(l.match.POS.test(b[0])||l.match.CHILD.test(b[0]))return!0;return =
b},POS:function(a){a.unshift(!0);return =
a}},filters:{enabled:function(a){return =
a.disabled=3D=3D=3D!1&&a.type!=3D=3D"hidden"},disabled:function(a){return=
 a.disabled=3D=3D=3D!0},checked:function(a){return =
a.checked=3D=3D=3D!0},selected:function(a){a.parentNode&&a.parentNode.sel=
ectedIndex;return =
a.selected=3D=3D=3D!0},parent:function(a){return!!a.firstChild},empty:fun=
ction(a){return!a.firstChild},has:function(a,b,c){return!!k(c[3],a).lengt=
h},header:function(a){return/h\d/i.test(a.nodeName)},text:function(a){var=
 b=3Da.getAttribute("type"),c=3Da.type;return =
a.nodeName.toLowerCase()=3D=3D=3D"input"&&"text"=3D=3D=3Dc&&(b=3D=3D=3Dc|=
|b=3D=3D=3Dnull)},radio:function(a){return =
a.nodeName.toLowerCase()=3D=3D=3D"input"&&"radio"=3D=3D=3Da.type},checkbo=
x:function(a){return =
a.nodeName.toLowerCase()=3D=3D=3D"input"&&"checkbox"=3D=3D=3Da.type},file=
:function(a){return =
a.nodeName.toLowerCase()=3D=3D=3D"input"&&"file"=3D=3D=3Da.type},password=
:function(a){return =
a.nodeName.toLowerCase()=3D=3D=3D"input"&&"password"=3D=3D=3Da.type},subm=
it:function(a){var =
b=3Da.nodeName.toLowerCase();return(b=3D=3D=3D"input"||b=3D=3D=3D"button"=
)&&"submit"=3D=3D=3Da.type},image:function(a){return =
a.nodeName.toLowerCase()=3D=3D=3D"input"&&"image"=3D=3D=3Da.type},reset:f=
unction(a){var =
b=3Da.nodeName.toLowerCase();return(b=3D=3D=3D"input"||b=3D=3D=3D"button"=
)&&"reset"=3D=3D=3Da.type},button:function(a){var =
b=3Da.nodeName.toLowerCase();return =
b=3D=3D=3D"input"&&"button"=3D=3D=3Da.type||b=3D=3D=3D"button"},input:fun=
ction(a){return/input|select|textarea|button/i.test(a.nodeName)},focus:fu=
nction(a){return =
a=3D=3D=3Da.ownerDocument.activeElement}},setFilters:{first:function(a,b)=
{return b=3D=3D=3D0},last:function(a,b,c,d){return =
b=3D=3D=3Dd.length-1},even:function(a,b){return =
b%2=3D=3D=3D0},odd:function(a,b){return =
b%2=3D=3D=3D1},lt:function(a,b,c){return =
b<c[3]-0},gt:function(a,b,c){return b>c[3]-0},nth:function(a,b,c){return =
c[3]-0=3D=3D=3Db},eq:function(a,b,c){return =
c[3]-0=3D=3D=3Db}},filter:{PSEUDO:function(a,b,c,d){var =
e=3Db[1],f=3Dl.filters[e];if(f)return =
f(a,c,b,d);if(e=3D=3D=3D"contains")return(a.textContent||a.innerText||k.g=
etText([a])||"").indexOf(b[3])>=3D0;if(e=3D=3D=3D"not"){var =
g=3Db[3];for(var =
h=3D0,i=3Dg.length;h<i;h++)if(g[h]=3D=3D=3Da)return!1;return!0}k.error(e)=
},CHILD:function(a,b){var =
c=3Db[1],d=3Da;switch(c){case"only":case"first":while(d=3Dd.previousSibli=
ng)if(d.nodeType=3D=3D=3D1)return!1;if(c=3D=3D=3D"first")return!0;d=3Da;c=
ase"last":while(d=3Dd.nextSibling)if(d.nodeType=3D=3D=3D1)return!1;return=
!0;case"nth":var =
e=3Db[2],f=3Db[3];if(e=3D=3D=3D1&&f=3D=3D=3D0)return!0;var =
g=3Db[0],h=3Da.parentNode;if(h&&(h.sizcache!=3D=3Dg||!a.nodeIndex)){var =
i=3D0;for(d=3Dh.firstChild;d;d=3Dd.nextSibling)d.nodeType=3D=3D=3D1&&(d.n=
odeIndex=3D++i);h.sizcache=3Dg}var j=3Da.nodeIndex-f;return =
e=3D=3D=3D0?j=3D=3D=3D0:j%e=3D=3D=3D0&&j/e>=3D0}},ID:function(a,b){return=
 =
a.nodeType=3D=3D=3D1&&a.getAttribute("id")=3D=3D=3Db},TAG:function(a,b){r=
eturn =
b=3D=3D=3D"*"&&a.nodeType=3D=3D=3D1||a.nodeName.toLowerCase()=3D=3D=3Db},=
CLASS:function(a,b){return(" "+(a.className||a.getAttribute("class"))+" =
").indexOf(b)>-1},ATTR:function(a,b){var =
c=3Db[1],d=3Dl.attrHandle[c]?l.attrHandle[c](a):a[c]!=3Dnull?a[c]:a.getAt=
tribute(c),e=3Dd+"",f=3Db[2],g=3Db[4];return =
d=3D=3Dnull?f=3D=3D=3D"!=3D":f=3D=3D=3D"=3D"?e=3D=3D=3Dg:f=3D=3D=3D"*=3D"=
?e.indexOf(g)>=3D0:f=3D=3D=3D"~=3D"?(" "+e+" =
").indexOf(g)>=3D0:g?f=3D=3D=3D"!=3D"?e!=3D=3Dg:f=3D=3D=3D"^=3D"?e.indexO=
f(g)=3D=3D=3D0:f=3D=3D=3D"$=3D"?e.substr(e.length-g.length)=3D=3D=3Dg:f=3D=
=3D=3D"|=3D"?e=3D=3D=3Dg||e.substr(0,g.length+1)=3D=3D=3Dg+"-":!1:e&&d!=3D=
=3D!1},POS:function(a,b,c,d){var =
e=3Db[2],f=3Dl.setFilters[e];if(f)return =
f(a,c,b,d)}}},m=3Dl.match.POS,n=3Dfunction(a,b){return"\\"+(b-0+1)};for(v=
ar o in l.match)l.match[o]=3Dnew =
RegExp(l.match[o].source+/(?![^\[]*\])(?![^\(]*\))/.source),l.leftMatch[o=
]=3Dnew =
RegExp(/(^(?:.|\r|\n)*?)/.source+l.match[o].source.replace(/\\(\d+)/g,n))=
;var =
p=3Dfunction(a,b){a=3DArray.prototype.slice.call(a,0);if(b){b.push.apply(=
b,a);return b}return =
a};try{Array.prototype.slice.call(c.documentElement.childNodes,0)[0].node=
Type}catch(q){p=3Dfunction(a,b){var =
c=3D0,d=3Db||[];if(e.call(a)=3D=3D=3D"[object =
Array]")Array.prototype.push.apply(d,a);else if(typeof =
a.length=3D=3D"number")for(var f=3Da.length;c<f;c++)d.push(a[c]);else =
for(;a[c];c++)d.push(a[c]);return d}}var =
r,s;c.documentElement.compareDocumentPosition?r=3Dfunction(a,b){if(a=3D=3D=
=3Db){g=3D!0;return =
0}if(!a.compareDocumentPosition||!b.compareDocumentPosition)return =
a.compareDocumentPosition?-1:1;return =
a.compareDocumentPosition(b)&4?-1:1}:(r=3Dfunction(a,b){if(a=3D=3D=3Db){g=
=3D!0;return 0}if(a.sourceIndex&&b.sourceIndex)return =
a.sourceIndex-b.sourceIndex;var =
c,d,e=3D[],f=3D[],h=3Da.parentNode,i=3Db.parentNode,j=3Dh;if(h=3D=3D=3Di)=
return s(a,b);if(!h)return-1;if(!i)return =
1;while(j)e.unshift(j),j=3Dj.parentNode;j=3Di;while(j)f.unshift(j),j=3Dj.=
parentNode;c=3De.length,d=3Df.length;for(var =
k=3D0;k<c&&k<d;k++)if(e[k]!=3D=3Df[k])return s(e[k],f[k]);return =
k=3D=3D=3Dc?s(a,f[k],-1):s(e[k],b,1)},s=3Dfunction(a,b,c){if(a=3D=3D=3Db)=
return c;var =
d=3Da.nextSibling;while(d){if(d=3D=3D=3Db)return-1;d=3Dd.nextSibling}retu=
rn 1}),k.getText=3Dfunction(a){var b=3D"",c;for(var =
d=3D0;a[d];d++)c=3Da[d],c.nodeType=3D=3D=3D3||c.nodeType=3D=3D=3D4?b+=3Dc=
.nodeValue:c.nodeType!=3D=3D8&&(b+=3Dk.getText(c.childNodes));return =
b},function(){var a=3Dc.createElement("div"),d=3D"script"+(new =
Date).getTime(),e=3Dc.documentElement;a.innerHTML=3D"<a =
name=3D'"+d+"'/>",e.insertBefore(a,e.firstChild),c.getElementById(d)&&(l.=
find.ID=3Dfunction(a,c,d){if(typeof =
c.getElementById!=3D"undefined"&&!d){var =
e=3Dc.getElementById(a[1]);return e?e.id=3D=3D=3Da[1]||typeof =
e.getAttributeNode!=3D"undefined"&&e.getAttributeNode("id").nodeValue=3D=3D=
=3Da[1]?[e]:b:[]}},l.filter.ID=3Dfunction(a,b){var c=3Dtypeof =
a.getAttributeNode!=3D"undefined"&&a.getAttributeNode("id");return =
a.nodeType=3D=3D=3D1&&c&&c.nodeValue=3D=3D=3Db}),e.removeChild(a),e=3Da=3D=
null}(),function(){var =
a=3Dc.createElement("div");a.appendChild(c.createComment("")),a.getElemen=
tsByTagName("*").length>0&&(l.find.TAG=3Dfunction(a,b){var =
c=3Db.getElementsByTagName(a[1]);if(a[1]=3D=3D=3D"*"){var d=3D[];for(var =
e=3D0;c[e];e++)c[e].nodeType=3D=3D=3D1&&d.push(c[e]);c=3Dd}return =
c}),a.innerHTML=3D"<a href=3D'#'></a>",a.firstChild&&typeof =
a.firstChild.getAttribute!=3D"undefined"&&a.firstChild.getAttribute("href=
")!=3D=3D"#"&&(l.attrHandle.href=3Dfunction(a){return =
a.getAttribute("href",2)}),a=3Dnull}(),c.querySelectorAll&&function(){var=
 a=3Dk,b=3Dc.createElement("div"),d=3D"__sizzle__";b.innerHTML=3D"<p =
class=3D'TEST'></p>";if(!b.querySelectorAll||b.querySelectorAll(".TEST").=
length!=3D=3D0){k=3Dfunction(b,e,f,g){e=3De||c;if(!g&&!k.isXML(e)){var =
h=3D/^(\w+$)|^\.([\w\-]+$)|^#([\w\-]+$)/.exec(b);if(h&&(e.nodeType=3D=3D=3D=
1||e.nodeType=3D=3D=3D9)){if(h[1])return =
p(e.getElementsByTagName(b),f);if(h[2]&&l.find.CLASS&&e.getElementsByClas=
sName)return =
p(e.getElementsByClassName(h[2]),f)}if(e.nodeType=3D=3D=3D9){if(b=3D=3D=3D=
"body"&&e.body)return p([e.body],f);if(h&&h[3]){var =
i=3De.getElementById(h[3]);if(!i||!i.parentNode)return =
p([],f);if(i.id=3D=3D=3Dh[3])return p([i],f)}try{return =
p(e.querySelectorAll(b),f)}catch(j){}}else =
if(e.nodeType=3D=3D=3D1&&e.nodeName.toLowerCase()!=3D=3D"object"){var =
m=3De,n=3De.getAttribute("id"),o=3Dn||d,q=3De.parentNode,r=3D/^\s*[+~]/.t=
est(b);n?o=3Do.replace(/'/g,"\\$&"):e.setAttribute("id",o),r&&q&&(e=3De.p=
arentNode);try{if(!r||q)return p(e.querySelectorAll("[id=3D'"+o+"'] =
"+b),f)}catch(s){}finally{n||m.removeAttribute("id")}}}return =
a(b,e,f,g)};for(var e in a)k[e]=3Da[e];b=3Dnull}}(),function(){var =
a=3Dc.documentElement,b=3Da.matchesSelector||a.mozMatchesSelector||a.webk=
itMatchesSelector||a.msMatchesSelector;if(b){var =
d=3D!b.call(c.createElement("div"),"div"),e=3D!1;try{b.call(c.documentEle=
ment,"[test!=3D'']:sizzle")}catch(f){e=3D!0}k.matchesSelector=3Dfunction(=
a,c){c=3Dc.replace(/\=3D\s*([^'"\]]*)\s*\]/g,"=3D'$1']");if(!k.isXML(a))t=
ry{if(e||!l.match.PSEUDO.test(c)&&!/!=3D/.test(c)){var =
f=3Db.call(a,c);if(f||!d||a.document&&a.document.nodeType!=3D=3D11)return=
 f}}catch(g){}return k(c,null,null,[a]).length>0}}}(),function(){var =
a=3Dc.createElement("div");a.innerHTML=3D"<div class=3D'test =
e'></div><div =
class=3D'test'></div>";if(!!a.getElementsByClassName&&a.getElementsByClas=
sName("e").length!=3D=3D0){a.lastChild.className=3D"e";if(a.getElementsBy=
ClassName("e").length=3D=3D=3D1)return;l.order.splice(1,0,"CLASS"),l.find=
.CLASS=3Dfunction(a,b,c){if(typeof =
b.getElementsByClassName!=3D"undefined"&&!c)return =
b.getElementsByClassName(a[1])},a=3Dnull}}(),c.documentElement.contains?k=
.contains=3Dfunction(a,b){return =
a!=3D=3Db&&(a.contains?a.contains(b):!0)}:c.documentElement.compareDocume=
ntPosition?k.contains=3Dfunction(a,b){return!!(a.compareDocumentPosition(=
b)&16)}:k.contains=3Dfunction(){return!1},k.isXML=3Dfunction(a){var =
b=3D(a?a.ownerDocument||a:0).documentElement;return =
b?b.nodeName!=3D=3D"HTML":!1};var v=3Dfunction(a,b){var =
c,d=3D[],e=3D"",f=3Db.nodeType?[b]:b;while(c=3Dl.match.PSEUDO.exec(a))e+=3D=
c[0],a=3Da.replace(l.match.PSEUDO,"");a=3Dl.relative[a]?a+"*":a;for(var =
g=3D0,h=3Df.length;g<h;g++)k(a,f[g],d);return =
k.filter(e,d)};f.find=3Dk,f.expr=3Dk.selectors,f.expr[":"]=3Df.expr.filte=
rs,f.unique=3Dk.uniqueSort,f.text=3Dk.getText,f.isXMLDoc=3Dk.isXML,f.cont=
ains=3Dk.contains}();var =
N=3D/Until$/,O=3D/^(?:parents|prevUntil|prevAll)/,P=3D/,/,Q=3D/^.[^:#\[\.=
,]*$/,R=3DArray.prototype.slice,S=3Df.expr.match.POS,T=3D{children:!0,con=
tents:!0,next:!0,prev:!0};f.fn.extend({find:function(a){var =
b=3Dthis,c,d;if(typeof a!=3D"string")return =
f(a).filter(function(){for(c=3D0,d=3Db.length;c<d;c++)if(f.contains(b[c],=
this))return!0});var =
e=3Dthis.pushStack("","find",a),g,h,i;for(c=3D0,d=3Dthis.length;c<d;c++){=
g=3De.length,f.find(a,this[c],e);if(c>0)for(h=3Dg;h<e.length;h++)for(i=3D=
0;i<g;i++)if(e[i]=3D=3D=3De[h]){e.splice(h--,1);break}}return =
e},has:function(a){var b=3Df(a);return this.filter(function(){for(var =
a=3D0,c=3Db.length;a<c;a++)if(f.contains(this,b[a]))return!0})},not:funct=
ion(a){return =
this.pushStack(V(this,a,!1),"not",a)},filter:function(a){return =
this.pushStack(V(this,a,!0),"filter",a)},is:function(a){return!!a&&(typeo=
f =
a=3D=3D"string"?f.filter(a,this).length>0:this.filter(a).length>0)},close=
st:function(a,b){var c=3D[],d,e,g=3Dthis[0];if(f.isArray(a)){var =
h,i,j=3D{},k=3D1;if(g&&a.length){for(d=3D0,e=3Da.length;d<e;d++)i=3Da[d],=
j[i]||(j[i]=3DS.test(i)?f(i,b||this.context):i);while(g&&g.ownerDocument&=
&g!=3D=3Db){for(i in =
j)h=3Dj[i],(h.jquery?h.index(g)>-1:f(g).is(h))&&c.push({selector:i,elem:g=
,level:k});g=3Dg.parentNode,k++}}return c}var l=3DS.test(a)||typeof =
a!=3D"string"?f(a,b||this.context):0;for(d=3D0,e=3Dthis.length;d<e;d++){g=
=3Dthis[d];while(g){if(l?l.index(g)>-1:f.find.matchesSelector(g,a)){c.pus=
h(g);break}g=3Dg.parentNode;if(!g||!g.ownerDocument||g=3D=3D=3Db||g.nodeT=
ype=3D=3D=3D11)break}}c=3Dc.length>1?f.unique(c):c;return =
this.pushStack(c,"closest",a)},index:function(a){if(!a)return =
this[0]&&this[0].parentNode?this.prevAll().length:-1;if(typeof =
a=3D=3D"string")return f.inArray(this[0],f(a));return =
f.inArray(a.jquery?a[0]:a,this)},add:function(a,b){var c=3Dtypeof =
a=3D=3D"string"?f(a,b):f.makeArray(a&&a.nodeType?[a]:a),d=3Df.merge(this.=
get(),c);return =
this.pushStack(U(c[0])||U(d[0])?d:f.unique(d))},andSelf:function(){return=
 this.add(this.prevObject)}}),f.each({parent:function(a){var =
b=3Da.parentNode;return =
b&&b.nodeType!=3D=3D11?b:null},parents:function(a){return =
f.dir(a,"parentNode")},parentsUntil:function(a,b,c){return =
f.dir(a,"parentNode",c)},next:function(a){return =
f.nth(a,2,"nextSibling")},prev:function(a){return =
f.nth(a,2,"previousSibling")},nextAll:function(a){return =
f.dir(a,"nextSibling")},prevAll:function(a){return =
f.dir(a,"previousSibling")},nextUntil:function(a,b,c){return =
f.dir(a,"nextSibling",c)},prevUntil:function(a,b,c){return =
f.dir(a,"previousSibling",c)},siblings:function(a){return =
f.sibling(a.parentNode.firstChild,a)},children:function(a){return =
f.sibling(a.firstChild)},contents:function(a){return =
f.nodeName(a,"iframe")?a.contentDocument||a.contentWindow.document:f.make=
Array(a.childNodes)}},function(a,b){f.fn[a]=3Dfunction(c,d){var =
e=3Df.map(this,b,c),g=3DR.call(arguments);N.test(a)||(d=3Dc),d&&typeof =
d=3D=3D"string"&&(e=3Df.filter(d,e)),e=3Dthis.length>1&&!T[a]?f.unique(e)=
:e,(this.length>1||P.test(d))&&O.test(a)&&(e=3De.reverse());return =
this.pushStack(e,a,g.join(","))}}),f.extend({filter:function(a,b,c){c&&(a=
=3D":not("+a+")");return =
b.length=3D=3D=3D1?f.find.matchesSelector(b[0],a)?[b[0]]:[]:f.find.matche=
s(a,b)},dir:function(a,c,d){var =
e=3D[],g=3Da[c];while(g&&g.nodeType!=3D=3D9&&(d=3D=3D=3Db||g.nodeType!=3D=
=3D1||!f(g).is(d)))g.nodeType=3D=3D=3D1&&e.push(g),g=3Dg[c];return =
e},nth:function(a,b,c,d){b=3Db||1;var =
e=3D0;for(;a;a=3Da[c])if(a.nodeType=3D=3D=3D1&&++e=3D=3D=3Db)break;return=
 a},sibling:function(a,b){var =
c=3D[];for(;a;a=3Da.nextSibling)a.nodeType=3D=3D=3D1&&a!=3D=3Db&&c.push(a=
);return c}});var W=3D/ =
jQuery\d+=3D"(?:\d+|null)"/g,X=3D/^\s+/,Y=3D/<(?!area|br|col|embed|hr|img=
|input|link|meta|param)(([\w:]+)[^>]*)\/>/ig,Z=3D/<([\w:]+)/,$=3D/<tbody/=
i,_=3D/<|&#?\w+;/,ba=3D/<(?:script|object|embed|option|style)/i,bb=3D/che=
cked\s*(?:[^=3D]|=3D\s*.checked.)/i,bc=3D/\/(java|ecma)script/i,bd=3D/^\s=
*<!(?:\[CDATA\[|\-\-)/,be=3D{option:[1,"<select =
multiple=3D'multiple'>","</select>"],legend:[1,"<fieldset>","</fieldset>"=
],thead:[1,"<table>","</table>"],tr:[2,"<table><tbody>","</tbody></table>=
"],td:[3,"<table><tbody><tr>","</tr></tbody></table>"],col:[2,"<table><tb=
ody></tbody><colgroup>","</colgroup></table>"],area:[1,"<map>","</map>"],=
_default:[0,"",""]};be.optgroup=3Dbe.option,be.tbody=3Dbe.tfoot=3Dbe.colg=
roup=3Dbe.caption=3Dbe.thead,be.th=3Dbe.td,f.support.htmlSerialize||(be._=
default=3D[1,"div<div>","</div>"]),f.fn.extend({text:function(a){if(f.isF=
unction(a))return this.each(function(b){var =
c=3Df(this);c.text(a.call(this,b,c.text()))});if(typeof =
a!=3D"object"&&a!=3D=3Db)return =
this.empty().append((this[0]&&this[0].ownerDocument||c).createTextNode(a)=
);return f.text(this)},wrapAll:function(a){if(f.isFunction(a))return =
this.each(function(b){f(this).wrapAll(a.call(this,b))});if(this[0]){var =
b=3Df(a,this[0].ownerDocument).eq(0).clone(!0);this[0].parentNode&&b.inse=
rtBefore(this[0]),b.map(function(){var =
a=3Dthis;while(a.firstChild&&a.firstChild.nodeType=3D=3D=3D1)a=3Da.firstC=
hild;return a}).append(this)}return =
this},wrapInner:function(a){if(f.isFunction(a))return =
this.each(function(b){f(this).wrapInner(a.call(this,b))});return =
this.each(function(){var =
b=3Df(this),c=3Db.contents();c.length?c.wrapAll(a):b.append(a)})},wrap:fu=
nction(a){return =
this.each(function(){f(this).wrapAll(a)})},unwrap:function(){return =
this.parent().each(function(){f.nodeName(this,"body")||f(this).replaceWit=
h(this.childNodes)}).end()},append:function(){return =
this.domManip(arguments,!0,function(a){this.nodeType=3D=3D=3D1&&this.appe=
ndChild(a)})},prepend:function(){return =
this.domManip(arguments,!0,function(a){this.nodeType=3D=3D=3D1&&this.inse=
rtBefore(a,this.firstChild)})},before:function(){if(this[0]&&this[0].pare=
ntNode)return =
this.domManip(arguments,!1,function(a){this.parentNode.insertBefore(a,thi=
s)});if(arguments.length){var =
a=3Df(arguments[0]);a.push.apply(a,this.toArray());return =
this.pushStack(a,"before",arguments)}},after:function(){if(this[0]&&this[=
0].parentNode)return =
this.domManip(arguments,!1,function(a){this.parentNode.insertBefore(a,thi=
s.nextSibling)});if(arguments.length){var =
a=3Dthis.pushStack(this,"after",arguments);a.push.apply(a,f(arguments[0])=
.toArray());return a}},remove:function(a,b){for(var =
c=3D0,d;(d=3Dthis[c])!=3Dnull;c++)if(!a||f.filter(a,[d]).length)!b&&d.nod=
eType=3D=3D=3D1&&(f.cleanData(d.getElementsByTagName("*")),f.cleanData([d=
])),d.parentNode&&d.parentNode.removeChild(d);return =
this},empty:function(){for(var =
a=3D0,b;(b=3Dthis[a])!=3Dnull;a++){b.nodeType=3D=3D=3D1&&f.cleanData(b.ge=
tElementsByTagName("*"));while(b.firstChild)b.removeChild(b.firstChild)}r=
eturn =
this},clone:function(a,b){a=3Da=3D=3Dnull?!1:a,b=3Db=3D=3Dnull?a:b;return=
 this.map(function(){return =
f.clone(this,a,b)})},html:function(a){if(a=3D=3D=3Db)return =
this[0]&&this[0].nodeType=3D=3D=3D1?this[0].innerHTML.replace(W,""):null;=
if(typeof =
a=3D=3D"string"&&!ba.test(a)&&(f.support.leadingWhitespace||!X.test(a))&&=
!be[(Z.exec(a)||["",""])[1].toLowerCase()]){a=3Da.replace(Y,"<$1></$2>");=
try{for(var =
c=3D0,d=3Dthis.length;c<d;c++)this[c].nodeType=3D=3D=3D1&&(f.cleanData(th=
is[c].getElementsByTagName("*")),this[c].innerHTML=3Da)}catch(e){this.emp=
ty().append(a)}}else f.isFunction(a)?this.each(function(b){var =
c=3Df(this);c.html(a.call(this,b,c.html()))}):this.empty().append(a);retu=
rn =
this},replaceWith:function(a){if(this[0]&&this[0].parentNode){if(f.isFunc=
tion(a))return this.each(function(b){var =
c=3Df(this),d=3Dc.html();c.replaceWith(a.call(this,b,d))});typeof =
a!=3D"string"&&(a=3Df(a).detach());return this.each(function(){var =
b=3Dthis.nextSibling,c=3Dthis.parentNode;f(this).remove(),b?f(b).before(a=
):f(c).append(a)})}return =
this.length?this.pushStack(f(f.isFunction(a)?a():a),"replaceWith",a):this=
},detach:function(a){return =
this.remove(a,!0)},domManip:function(a,c,d){var =
e,g,h,i,j=3Da[0],k=3D[];if(!f.support.checkClone&&arguments.length=3D=3D=3D=
3&&typeof j=3D=3D"string"&&bb.test(j))return =
this.each(function(){f(this).domManip(a,c,d,!0)});if(f.isFunction(j))retu=
rn this.each(function(e){var =
g=3Df(this);a[0]=3Dj.call(this,e,c?g.html():b),g.domManip(a,c,d)});if(thi=
s[0]){i=3Dj&&j.parentNode,f.support.parentNode&&i&&i.nodeType=3D=3D=3D11&=
&i.childNodes.length=3D=3D=3Dthis.length?e=3D{fragment:i}:e=3Df.buildFrag=
ment(a,this,k),h=3De.fragment,h.childNodes.length=3D=3D=3D1?g=3Dh=3Dh.fir=
stChild:g=3Dh.firstChild;if(g){c=3Dc&&f.nodeName(g,"tr");for(var =
l=3D0,m=3Dthis.length,n=3Dm-1;l<m;l++)d.call(c?bf(this[l],g):this[l],e.ca=
cheable||m>1&&l<n?f.clone(h,!0,!0):h)}k.length&&f.each(k,bl)}return =
this}}),f.buildFragment=3Dfunction(a,b,d){var =
e,g,h,i;b&&b[0]&&(i=3Db[0].ownerDocument||b[0]),i.createDocumentFragment|=
|(i=3Dc),a.length=3D=3D=3D1&&typeof =
a[0]=3D=3D"string"&&a[0].length<512&&i=3D=3D=3Dc&&a[0].charAt(0)=3D=3D=3D=
"<"&&!ba.test(a[0])&&(f.support.checkClone||!bb.test(a[0]))&&(g=3D!0,h=3D=
f.fragments[a[0]],h&&h!=3D=3D1&&(e=3Dh)),e||(e=3Di.createDocumentFragment=
(),f.clean=0A=
(a,i,e,d)),g&&(f.fragments[a[0]]=3Dh?e:1);return{fragment:e,cacheable:g}}=
,f.fragments=3D{},f.each({appendTo:"append",prependTo:"prepend",insertBef=
ore:"before",insertAfter:"after",replaceAll:"replaceWith"},function(a,b){=
f.fn[a]=3Dfunction(c){var =
d=3D[],e=3Df(c),g=3Dthis.length=3D=3D=3D1&&this[0].parentNode;if(g&&g.nod=
eType=3D=3D=3D11&&g.childNodes.length=3D=3D=3D1&&e.length=3D=3D=3D1){e[b]=
(this[0]);return this}for(var h=3D0,i=3De.length;h<i;h++){var =
j=3D(h>0?this.clone(!0):this).get();f(e[h])[b](j),d=3Dd.concat(j)}return =
this.pushStack(d,a,e.selector)}}),f.extend({clone:function(a,b,c){var =
d=3Da.cloneNode(!0),e,g,h;if((!f.support.noCloneEvent||!f.support.noClone=
Checked)&&(a.nodeType=3D=3D=3D1||a.nodeType=3D=3D=3D11)&&!f.isXMLDoc(a)){=
bh(a,d),e=3Dbi(a),g=3Dbi(d);for(h=3D0;e[h];++h)g[h]&&bh(e[h],g[h])}if(b){=
bg(a,d);if(c){e=3Dbi(a),g=3Dbi(d);for(h=3D0;e[h];++h)bg(e[h],g[h])}}e=3Dg=
=3Dnull;return d},clean:function(a,b,d,e){var g;b=3Db||c,typeof =
b.createElement=3D=3D"undefined"&&(b=3Db.ownerDocument||b[0]&&b[0].ownerD=
ocument||c);var h=3D[],i;for(var j=3D0,k;(k=3Da[j])!=3Dnull;j++){typeof =
k=3D=3D"number"&&(k+=3D"");if(!k)continue;if(typeof =
k=3D=3D"string")if(!_.test(k))k=3Db.createTextNode(k);else{k=3Dk.replace(=
Y,"<$1></$2>");var =
l=3D(Z.exec(k)||["",""])[1].toLowerCase(),m=3Dbe[l]||be._default,n=3Dm[0]=
,o=3Db.createElement("div");o.innerHTML=3Dm[1]+k+m[2];while(n--)o=3Do.las=
tChild;if(!f.support.tbody){var =
p=3D$.test(k),q=3Dl=3D=3D=3D"table"&&!p?o.firstChild&&o.firstChild.childN=
odes:m[1]=3D=3D=3D"<table>"&&!p?o.childNodes:[];for(i=3Dq.length-1;i>=3D0=
;--i)f.nodeName(q[i],"tbody")&&!q[i].childNodes.length&&q[i].parentNode.r=
emoveChild(q[i])}!f.support.leadingWhitespace&&X.test(k)&&o.insertBefore(=
b.createTextNode(X.exec(k)[0]),o.firstChild),k=3Do.childNodes}var =
r;if(!f.support.appendChecked)if(k[0]&&typeof =
(r=3Dk.length)=3D=3D"number")for(i=3D0;i<r;i++)bk(k[i]);else =
bk(k);k.nodeType?h.push(k):h=3Df.merge(h,k)}if(d){g=3Dfunction(a){return!=
a.type||bc.test(a.type)};for(j=3D0;h[j];j++)if(e&&f.nodeName(h[j],"script=
")&&(!h[j].type||h[j].type.toLowerCase()=3D=3D=3D"text/javascript"))e.pus=
h(h[j].parentNode?h[j].parentNode.removeChild(h[j]):h[j]);else{if(h[j].no=
deType=3D=3D=3D1){var =
s=3Df.grep(h[j].getElementsByTagName("script"),g);h.splice.apply(h,[j+1,0=
].concat(s))}d.appendChild(h[j])}}return h},cleanData:function(a){var =
b,c,d=3Df.cache,e=3Df.expando,g=3Df.event.special,h=3Df.support.deleteExp=
ando;for(var =
i=3D0,j;(j=3Da[i])!=3Dnull;i++){if(j.nodeName&&f.noData[j.nodeName.toLowe=
rCase()])continue;c=3Dj[f.expando];if(c){b=3Dd[c]&&d[c][e];if(b&&b.events=
){for(var k in =
b.events)g[k]?f.event.remove(j,k):f.removeEvent(j,k,b.handle);b.handle&&(=
b.handle.elem=3Dnull)}h?delete =
j[f.expando]:j.removeAttribute&&j.removeAttribute(f.expando),delete =
d[c]}}}});var =
bm=3D/alpha\([^)]*\)/i,bn=3D/opacity=3D([^)]*)/,bo=3D/([A-Z]|^ms)/g,bp=3D=
/^-?\d+(?:px)?$/i,bq=3D/^-?\d/,br=3D/^([\-+])=3D([\-+.\de]+)/,bs=3D{posit=
ion:"absolute",visibility:"hidden",display:"block"},bt=3D["Left","Right"]=
,bu=3D["Top","Bottom"],bv,bw,bx;f.fn.css=3Dfunction(a,c){if(arguments.len=
gth=3D=3D=3D2&&c=3D=3D=3Db)return this;return =
f.access(this,a,c,!0,function(a,c,d){return =
d!=3D=3Db?f.style(a,c,d):f.css(a,c)})},f.extend({cssHooks:{opacity:{get:f=
unction(a,b){if(b){var c=3Dbv(a,"opacity","opacity");return =
c=3D=3D=3D""?"1":c}return =
a.style.opacity}}},cssNumber:{fillOpacity:!0,fontWeight:!0,lineHeight:!0,=
opacity:!0,orphans:!0,widows:!0,zIndex:!0,zoom:!0},cssProps:{"float":f.su=
pport.cssFloat?"cssFloat":"styleFloat"},style:function(a,c,d,e){if(!!a&&a=
.nodeType!=3D=3D3&&a.nodeType!=3D=3D8&&!!a.style){var =
g,h,i=3Df.camelCase(c),j=3Da.style,k=3Df.cssHooks[i];c=3Df.cssProps[i]||i=
;if(d=3D=3D=3Db){if(k&&"get"in k&&(g=3Dk.get(a,!1,e))!=3D=3Db)return =
g;return j[c]}h=3Dtypeof =
d,h=3D=3D=3D"string"&&(g=3Dbr.exec(d))&&(d=3D+(g[1]+1)*+g[2]+parseFloat(f=
.css(a,c)),h=3D"number");if(d=3D=3Dnull||h=3D=3D=3D"number"&&isNaN(d))ret=
urn;h=3D=3D=3D"number"&&!f.cssNumber[i]&&(d+=3D"px");if(!k||!("set"in =
k)||(d=3Dk.set(a,d))!=3D=3Db)try{j[c]=3Dd}catch(l){}}},css:function(a,c,d=
){var =
e,g;c=3Df.camelCase(c),g=3Df.cssHooks[c],c=3Df.cssProps[c]||c,c=3D=3D=3D"=
cssFloat"&&(c=3D"float");if(g&&"get"in =
g&&(e=3Dg.get(a,!0,d))!=3D=3Db)return e;if(bv)return =
bv(a,c)},swap:function(a,b,c){var d=3D{};for(var e in =
b)d[e]=3Da.style[e],a.style[e]=3Db[e];c.call(a);for(e in =
b)a.style[e]=3Dd[e]}}),f.curCSS=3Df.css,f.each(["height","width"],functio=
n(a,b){f.cssHooks[b]=3D{get:function(a,c,d){var =
e;if(c){if(a.offsetWidth!=3D=3D0)return =
by(a,b,d);f.swap(a,bs,function(){e=3Dby(a,b,d)});return =
e}},set:function(a,b){if(!bp.test(b))return =
b;b=3DparseFloat(b);if(b>=3D0)return =
b+"px"}}}),f.support.opacity||(f.cssHooks.opacity=3D{get:function(a,b){re=
turn =
bn.test((b&&a.currentStyle?a.currentStyle.filter:a.style.filter)||"")?par=
seFloat(RegExp.$1)/100+"":b?"1":""},set:function(a,b){var =
c=3Da.style,d=3Da.currentStyle,e=3Df.isNaN(b)?"":"alpha(opacity=3D"+b*100=
+")",g=3Dd&&d.filter||c.filter||"";c.zoom=3D1;if(b>=3D1&&f.trim(g.replace=
(bm,""))=3D=3D=3D""){c.removeAttribute("filter");if(d&&!d.filter)return}c=
.filter=3Dbm.test(g)?g.replace(bm,e):g+" =
"+e}}),f(function(){f.support.reliableMarginRight||(f.cssHooks.marginRigh=
t=3D{get:function(a,b){var =
c;f.swap(a,{display:"inline-block"},function(){b?c=3Dbv(a,"margin-right",=
"marginRight"):c=3Da.style.marginRight});return =
c}})}),c.defaultView&&c.defaultView.getComputedStyle&&(bw=3Dfunction(a,c)=
{var =
d,e,g;c=3Dc.replace(bo,"-$1").toLowerCase();if(!(e=3Da.ownerDocument.defa=
ultView))return =
b;if(g=3De.getComputedStyle(a,null))d=3Dg.getPropertyValue(c),d=3D=3D=3D"=
"&&!f.contains(a.ownerDocument.documentElement,a)&&(d=3Df.style(a,c));ret=
urn d}),c.documentElement.currentStyle&&(bx=3Dfunction(a,b){var =
c,d=3Da.currentStyle&&a.currentStyle[b],e=3Da.runtimeStyle&&a.runtimeStyl=
e[b],f=3Da.style;!bp.test(d)&&bq.test(d)&&(c=3Df.left,e&&(a.runtimeStyle.=
left=3Da.currentStyle.left),f.left=3Db=3D=3D=3D"fontSize"?"1em":d||0,d=3D=
f.pixelLeft+"px",f.left=3Dc,e&&(a.runtimeStyle.left=3De));return =
d=3D=3D=3D""?"auto":d}),bv=3Dbw||bx,f.expr&&f.expr.filters&&(f.expr.filte=
rs.hidden=3Dfunction(a){var b=3Da.offsetWidth,c=3Da.offsetHeight;return =
b=3D=3D=3D0&&c=3D=3D=3D0||!f.support.reliableHiddenOffsets&&(a.style.disp=
lay||f.css(a,"display"))=3D=3D=3D"none"},f.expr.filters.visible=3Dfunctio=
n(a){return!f.expr.filters.hidden(a)});var =
bz=3D/%20/g,bA=3D/\[\]$/,bB=3D/\r?\n/g,bC=3D/#.*$/,bD=3D/^(.*?):[ =
\t]*([^\r\n]*)\r?$/mg,bE=3D/^(?:color|date|datetime|datetime-local|email|=
hidden|month|number|password|range|search|tel|text|time|url|week)$/i,bF=3D=
/^(?:about|app|app\-storage|.+\-extension|file|res|widget):$/,bG=3D/^(?:G=
ET|HEAD)$/,bH=3D/^\/\//,bI=3D/\?/,bJ=3D/<script\b[^<]*(?:(?!<\/script>)<[=
^<]*)*<\/script>/gi,bK=3D/^(?:select|textarea)/i,bL=3D/\s+/,bM=3D/([?&])_=
=3D[^&]*/,bN=3D/^([\w\+\.\-]+:)(?:\/\/([^\/?#:]*)(?::(\d+))?)?/,bO=3Df.fn=
.load,bP=3D{},bQ=3D{},bR,bS,bT=3D["*/"]+["*"];try{bR=3De.href}catch(bU){b=
R=3Dc.createElement("a"),bR.href=3D"",bR=3DbR.href}bS=3DbN.exec(bR.toLowe=
rCase())||[],f.fn.extend({load:function(a,c,d){if(typeof =
a!=3D"string"&&bO)return bO.apply(this,arguments);if(!this.length)return =
this;var e=3Da.indexOf(" ");if(e>=3D0){var =
g=3Da.slice(e,a.length);a=3Da.slice(0,e)}var =
h=3D"GET";c&&(f.isFunction(c)?(d=3Dc,c=3Db):typeof =
c=3D=3D"object"&&(c=3Df.param(c,f.ajaxSettings.traditional),h=3D"POST"));=
var =
i=3Dthis;f.ajax({url:a,type:h,dataType:"html",data:c,complete:function(a,=
b,c){c=3Da.responseText,a.isResolved()&&(a.done(function(a){c=3Da}),i.htm=
l(g?f("<div>").append(c.replace(bJ,"")).find(g):c)),d&&i.each(d,[c,b,a])}=
});return this},serialize:function(){return =
f.param(this.serializeArray())},serializeArray:function(){return =
this.map(function(){return =
this.elements?f.makeArray(this.elements):this}).filter(function(){return =
this.name&&!this.disabled&&(this.checked||bK.test(this.nodeName)||bE.test=
(this.type))}).map(function(a,b){var c=3Df(this).val();return =
c=3D=3Dnull?null:f.isArray(c)?f.map(c,function(a,c){return{name:b.name,va=
lue:a.replace(bB,"\r\n")}}):{name:b.name,value:c.replace(bB,"\r\n")}}).ge=
t()}}),f.each("ajaxStart ajaxStop ajaxComplete ajaxError ajaxSuccess =
ajaxSend".split(" "),function(a,b){f.fn[b]=3Dfunction(a){return =
this.bind(b,a)}}),f.each(["get","post"],function(a,c){f[c]=3Dfunction(a,d=
,e,g){f.isFunction(d)&&(g=3Dg||e,e=3Dd,d=3Db);return =
f.ajax({type:c,url:a,data:d,success:e,dataType:g})}}),f.extend({getScript=
:function(a,c){return =
f.get(a,b,c,"script")},getJSON:function(a,b,c){return =
f.get(a,b,c,"json")},ajaxSetup:function(a,b){b?bX(a,f.ajaxSettings):(b=3D=
a,a=3Df.ajaxSettings),bX(a,b);return =
a},ajaxSettings:{url:bR,isLocal:bF.test(bS[1]),global:!0,type:"GET",conte=
ntType:"application/x-www-form-urlencoded",processData:!0,async:!0,accept=
s:{xml:"application/xml, =
text/xml",html:"text/html",text:"text/plain",json:"application/json, =
text/javascript","*":bT},contents:{xml:/xml/,html:/html/,json:/json/},res=
ponseFields:{xml:"responseXML",text:"responseText"},converters:{"* =
text":a.String,"text html":!0,"text json":f.parseJSON,"text =
xml":f.parseXML},flatOptions:{context:!0,url:!0}},ajaxPrefilter:bV(bP),aj=
axTransport:bV(bQ),ajax:function(a,c){function =
w(a,c,l,m){if(s!=3D=3D2){s=3D2,q&&clearTimeout(q),p=3Db,n=3Dm||"",v.ready=
State=3Da>0?4:0;var =
o,r,u,w=3Dc,x=3Dl?bZ(d,v,l):b,y,z;if(a>=3D200&&a<300||a=3D=3D=3D304){if(d=
.ifModified){if(y=3Dv.getResponseHeader("Last-Modified"))f.lastModified[k=
]=3Dy;if(z=3Dv.getResponseHeader("Etag"))f.etag[k]=3Dz}if(a=3D=3D=3D304)w=
=3D"notmodified",o=3D!0;else =
try{r=3Db$(d,x),w=3D"success",o=3D!0}catch(A){w=3D"parsererror",u=3DA}}el=
se{u=3Dw;if(!w||a)w=3D"error",a<0&&(a=3D0)}v.status=3Da,v.statusText=3D""=
+(c||w),o?h.resolveWith(e,[r,w,v]):h.rejectWith(e,[v,w,u]),v.statusCode(j=
),j=3Db,t&&g.trigger("ajax"+(o?"Success":"Error"),[v,d,o?r:u]),i.resolveW=
ith(e,[v,w]),t&&(g.trigger("ajaxComplete",[v,d]),--f.active||f.event.trig=
ger("ajaxStop"))}}typeof a=3D=3D"object"&&(c=3Da,a=3Db),c=3Dc||{};var =
d=3Df.ajaxSetup({},c),e=3Dd.context||d,g=3De!=3D=3Dd&&(e.nodeType||e =
instanceof =
f)?f(e):f.event,h=3Df.Deferred(),i=3Df._Deferred(),j=3Dd.statusCode||{},k=
,l=3D{},m=3D{},n,o,p,q,r,s=3D0,t,u,v=3D{readyState:0,setRequestHeader:fun=
ction(a,b){if(!s){var =
c=3Da.toLowerCase();a=3Dm[c]=3Dm[c]||a,l[a]=3Db}return =
this},getAllResponseHeaders:function(){return =
s=3D=3D=3D2?n:null},getResponseHeader:function(a){var =
c;if(s=3D=3D=3D2){if(!o){o=3D{};while(c=3DbD.exec(n))o[c[1].toLowerCase()=
]=3Dc[2]}c=3Do[a.toLowerCase()]}return =
c=3D=3D=3Db?null:c},overrideMimeType:function(a){s||(d.mimeType=3Da);retu=
rn this},abort:function(a){a=3Da||"abort",p&&p.abort(a),w(0,a);return =
this}};h.promise(v),v.success=3Dv.done,v.error=3Dv.fail,v.complete=3Di.do=
ne,v.statusCode=3Dfunction(a){if(a){var b;if(s<2)for(b in =
a)j[b]=3D[j[b],a[b]];else b=3Da[v.status],v.then(b,b)}return =
this},d.url=3D((a||d.url)+"").replace(bC,"").replace(bH,bS[1]+"//"),d.dat=
aTypes=3Df.trim(d.dataType||"*").toLowerCase().split(bL),d.crossDomain=3D=
=3Dnull&&(r=3DbN.exec(d.url.toLowerCase()),d.crossDomain=3D!(!r||r[1]=3D=3D=
bS[1]&&r[2]=3D=3DbS[2]&&(r[3]||(r[1]=3D=3D=3D"http:"?80:443))=3D=3D(bS[3]=
||(bS[1]=3D=3D=3D"http:"?80:443)))),d.data&&d.processData&&typeof =
d.data!=3D"string"&&(d.data=3Df.param(d.data,d.traditional)),bW(bP,d,c,v)=
;if(s=3D=3D=3D2)return!1;t=3Dd.global,d.type=3Dd.type.toUpperCase(),d.has=
Content=3D!bG.test(d.type),t&&f.active++=3D=3D=3D0&&f.event.trigger("ajax=
Start");if(!d.hasContent){d.data&&(d.url+=3D(bI.test(d.url)?"&":"?")+d.da=
ta,delete d.data),k=3Dd.url;if(d.cache=3D=3D=3D!1){var =
x=3Df.now(),y=3Dd.url.replace(bM,"$1_=3D"+x);d.url=3Dy+(y=3D=3D=3Dd.url?(=
bI.test(d.url)?"&":"?")+"_=3D"+x:"")}}(d.data&&d.hasContent&&d.contentTyp=
e!=3D=3D!1||c.contentType)&&v.setRequestHeader("Content-Type",d.contentTy=
pe),d.ifModified&&(k=3Dk||d.url,f.lastModified[k]&&v.setRequestHeader("If=
-Modified-Since",f.lastModified[k]),f.etag[k]&&v.setRequestHeader("If-Non=
e-Match",f.etag[k])),v.setRequestHeader("Accept",d.dataTypes[0]&&d.accept=
s[d.dataTypes[0]]?d.accepts[d.dataTypes[0]]+(d.dataTypes[0]!=3D=3D"*"?", =
"+bT+"; q=3D0.01":""):d.accepts["*"]);for(u in =
d.headers)v.setRequestHeader(u,d.headers[u]);if(d.beforeSend&&(d.beforeSe=
nd.call(e,v,d)=3D=3D=3D!1||s=3D=3D=3D2)){v.abort();return!1}for(u =
in{success:1,error:1,complete:1})v[u](d[u]);p=3DbW(bQ,d,c,v);if(!p)w(-1,"=
No =
Transport");else{v.readyState=3D1,t&&g.trigger("ajaxSend",[v,d]),d.async&=
&d.timeout>0&&(q=3DsetTimeout(function(){v.abort("timeout")},d.timeout));=
try{s=3D1,p.send(l,w)}catch(z){s<2?w(-1,z):f.error(z)}}return =
v},param:function(a,c){var =
d=3D[],e=3Dfunction(a,b){b=3Df.isFunction(b)?b():b,d[d.length]=3DencodeUR=
IComponent(a)+"=3D"+encodeURIComponent(b)};c=3D=3D=3Db&&(c=3Df.ajaxSettin=
gs.traditional);if(f.isArray(a)||a.jquery&&!f.isPlainObject(a))f.each(a,f=
unction(){e(this.name,this.value)});else for(var g in =
a)bY(g,a[g],c,e);return =
d.join("&").replace(bz,"+")}}),f.extend({active:0,lastModified:{},etag:{}=
});var =
b_=3Df.now(),ca=3D/(\=3D)\?(&|$)|\?\?/i;f.ajaxSetup({jsonp:"callback",jso=
npCallback:function(){return f.expando+"_"+b_++}}),f.ajaxPrefilter("json =
jsonp",function(b,c,d){var =
e=3Db.contentType=3D=3D=3D"application/x-www-form-urlencoded"&&typeof =
b.data=3D=3D"string";if(b.dataTypes[0]=3D=3D=3D"jsonp"||b.jsonp!=3D=3D!1&=
&(ca.test(b.url)||e&&ca.test(b.data))){var =
g,h=3Db.jsonpCallback=3Df.isFunction(b.jsonpCallback)?b.jsonpCallback():b=
.jsonpCallback,i=3Da[h],j=3Db.url,k=3Db.data,l=3D"$1"+h+"$2";b.jsonp!=3D=3D=
!1&&(j=3Dj.replace(ca,l),b.url=3D=3D=3Dj&&(e&&(k=3Dk.replace(ca,l)),b.dat=
a=3D=3D=3Dk&&(j+=3D(/\?/.test(j)?"&":"?")+b.jsonp+"=3D"+h))),b.url=3Dj,b.=
data=3Dk,a[h]=3Dfunction(a){g=3D[a]},d.always(function(){a[h]=3Di,g&&f.is=
Function(i)&&a[h](g[0])}),b.converters["script =
json"]=3Dfunction(){g||f.error(h+" was not called");return =
g[0]},b.dataTypes[0]=3D"json";return"script"}}),f.ajaxSetup({accepts:{scr=
ipt:"text/javascript, application/javascript, application/ecmascript, =
application/x-ecmascript"},contents:{script:/javascript|ecmascript/},conv=
erters:{"text script":function(a){f.globalEval(a);return =
a}}}),f.ajaxPrefilter("script",function(a){a.cache=3D=3D=3Db&&(a.cache=3D=
!1),a.crossDomain&&(a.type=3D"GET",a.global=3D!1)}),f.ajaxTransport("scri=
pt",function(a){if(a.crossDomain){var =
d,e=3Dc.head||c.getElementsByTagName("head")[0]||c.documentElement;return=
{send:function(f,g){d=3Dc.createElement("script"),d.async=3D"async",a.scr=
iptCharset&&(d.charset=3Da.scriptCharset),d.src=3Da.url,d.onload=3Dd.onre=
adystatechange=3Dfunction(a,c){if(c||!d.readyState||/loaded|complete/.tes=
t(d.readyState))d.onload=3Dd.onreadystatechange=3Dnull,e&&d.parentNode&&e=
.removeChild(d),d=3Db,c||g(200,"success")},e.insertBefore(d,e.firstChild)=
},abort:function(){d&&d.onload(0,1)}}}});var =
cb=3Da.ActiveXObject?function(){for(var a in =
cd)cd[a](0,1)}:!1,cc=3D0,cd;f.ajaxSettings.xhr=3Da.ActiveXObject?function=
(){return!this.isLocal&&ce()||cf()}:ce,function(a){f.extend(f.support,{aj=
ax:!!a,cors:!!a&&"withCredentials"in =
a})}(f.ajaxSettings.xhr()),f.support.ajax&&f.ajaxTransport(function(c){if=
(!c.crossDomain||f.support.cors){var d;return{send:function(e,g){var =
h=3Dc.xhr(),i,j;c.username?h.open(c.type,c.url,c.async,c.username,c.passw=
ord):h.open(c.type,c.url,c.async);if(c.xhrFields)for(j in =
c.xhrFields)h[j]=3Dc.xhrFields[j];c.mimeType&&h.overrideMimeType&&h.overr=
ideMimeType(c.mimeType),!c.crossDomain&&!e["X-Requested-With"]&&(e["X-Req=
uested-With"]=3D"XMLHttpRequest");try{for(j in =
e)h.setRequestHeader(j,e[j])}catch(k){}h.send(c.hasContent&&c.data||null)=
,d=3Dfunction(a,e){var =
j,k,l,m,n;try{if(d&&(e||h.readyState=3D=3D=3D4)){d=3Db,i&&(h.onreadystate=
change=3Df.noop,cb&&delete =
cd[i]);if(e)h.readyState!=3D=3D4&&h.abort();else{j=3Dh.status,l=3Dh.getAl=
lResponseHeaders(),m=3D{},n=3Dh.responseXML,n&&n.documentElement&&(m.xml=3D=
n),m.text=3Dh.responseText;try{k=3Dh.statusText}catch(o){k=3D""}!j&&c.isL=
ocal&&!c.crossDomain?j=3Dm.text?200:404:j=3D=3D=3D1223&&(j=3D204)}}}catch=
(p){e||g(-1,p)}m&&g(j,k,m,l)},!c.async||h.readyState=3D=3D=3D4?d():(i=3D+=
+cc,cb&&(cd||(cd=3D{},f(a).unload(cb)),cd[i]=3Dd),h.onreadystatechange=3D=
d)},abort:function(){d&&d(0,1)}}}});var =
cg=3D{},ch,ci,cj=3D/^(?:toggle|show|hide)$/,ck=3D/^([+\-]=3D)?([\d+.\-]+)=
([a-z%]*)$/i,cl,cm=3D[["height","marginTop","marginBottom","paddingTop","=
paddingBottom"],["width","marginLeft","marginRight","paddingLeft","paddin=
gRight"],["opacity"]],cn;f.fn.extend({show:function(a,b,c){var =
d,e;if(a||a=3D=3D=3D0)return this.animate(cq("show",3),a,b,c);for(var =
g=3D0,h=3Dthis.length;g<h;g++)d=3Dthis[g],d.style&&(e=3Dd.style.display,!=
f._data(d,"olddisplay")&&e=3D=3D=3D"none"&&(e=3Dd.style.display=3D""),e=3D=
=3D=3D""&&f.css(d,"display")=3D=3D=3D"none"&&f._data(d,"olddisplay",cr(d.=
nodeName)));for(g=3D0;g<h;g++){d=3Dthis[g];if(d.style){e=3Dd.style.displa=
y;if(e=3D=3D=3D""||e=3D=3D=3D"none")d.style.display=3Df._data(d,"olddispl=
ay")||""}}return this},hide:function(a,b,c){if(a||a=3D=3D=3D0)return =
this.animate(cq("hide",3),a,b,c);for(var =
d=3D0,e=3Dthis.length;d<e;d++)if(this[d].style){var =
g=3Df.css(this[d],"display");g!=3D=3D"none"&&!f._data(this[d],"olddisplay=
")&&f._data(this[d],"olddisplay",g)}for(d=3D0;d<e;d++)this[d].style&&(thi=
s[d].style.display=3D"none");return =
this},_toggle:f.fn.toggle,toggle:function(a,b,c){var d=3Dtypeof =
a=3D=3D"boolean";f.isFunction(a)&&f.isFunction(b)?this._toggle.apply(this=
,arguments):a=3D=3Dnull||d?this.each(function(){var =
b=3Dd?a:f(this).is(":hidden");f(this)[b?"show":"hide"]()}):this.animate(c=
q("toggle",3),a,b,c);return this},fadeTo:function(a,b,c,d){return =
this.filter(":hidden").css("opacity",0).show().end().animate({opacity:b},=
a,c,d)},animate:function(a,b,c,d){var =
e=3Df.speed(b,c,d);if(f.isEmptyObject(a))return =
this.each(e.complete,[!1]);a=3Df.extend({},a);return =
this[e.queue=3D=3D=3D!1?"each":"queue"](function(){e.queue=3D=3D=3D!1&&f.=
_mark(this);var =
b=3Df.extend({},e),c=3Dthis.nodeType=3D=3D=3D1,d=3Dc&&f(this).is(":hidden=
"),g,h,i,j,k,l,m,n,o;b.animatedProperties=3D{};for(i in =
a){g=3Df.camelCase(i),i!=3D=3Dg&&(a[g]=3Da[i],delete =
a[i]),h=3Da[g],f.isArray(h)?(b.animatedProperties[g]=3Dh[1],h=3Da[g]=3Dh[=
0]):b.animatedProperties[g]=3Db.specialEasing&&b.specialEasing[g]||b.easi=
ng||"swing";if(h=3D=3D=3D"hide"&&d||h=3D=3D=3D"show"&&!d)return =
b.complete.call(this);c&&(g=3D=3D=3D"height"||g=3D=3D=3D"width")&&(b.over=
flow=3D[this.style.overflow,this.style.overflowX,this.style.overflowY],f.=
css(this,"display")=3D=3D=3D"inline"&&f.css(this,"float")=3D=3D=3D"none"&=
&(f.support.inlineBlockNeedsLayout?(j=3Dcr(this.nodeName),j=3D=3D=3D"inli=
ne"?this.style.display=3D"inline-block":(this.style.display=3D"inline",th=
is.style.zoom=3D1)):this.style.display=3D"inline-block"))}b.overflow!=3Dn=
ull&&(this.style.overflow=3D"hidden");for(i in a)k=3Dnew =
f.fx(this,b,i),h=3Da[i],cj.test(h)?k[h=3D=3D=3D"toggle"?d?"show":"hide":h=
]():(l=3Dck.exec(h),m=3Dk.cur(),l?(n=3DparseFloat(l[2]),o=3Dl[3]||(f.cssN=
umber[i]?"":"px"),o!=3D=3D"px"&&(f.style(this,i,(n||1)+o),m=3D(n||1)/k.cu=
r()*m,f.style(this,i,m+o)),l[1]&&(n=3D(l[1]=3D=3D=3D"-=3D"?-1:1)*n+m),k.c=
ustom(m,n,o)):k.custom(m,h,""));return!0})},stop:function(a,b){a&&this.qu=
eue([]),this.each(function(){var =
a=3Df.timers,c=3Da.length;b||f._unmark(!0,this);while(c--)a[c].elem=3D=3D=
=3Dthis&&(b&&a[c](!0),a.splice(c,1))}),b||this.dequeue();return =
this}}),f.each({slideDown:cq("show",1),slideUp:cq("hide",1),slideToggle:c=
q("toggle",1),fadeIn:{opacity:"show"},fadeOut:{opacity:"hide"},fadeToggle=
:{opacity:"toggle"}},function(a,b){f.fn[a]=3Dfunction(a,c,d){return =
this.animate(b,a,c,d)}}),f.extend({speed:function(a,b,c){var =
d=3Da&&typeof =
a=3D=3D"object"?f.extend({},a):{complete:c||!c&&b||f.isFunction(a)&&a,dur=
ation:a,easing:c&&b||b&&!f.isFunction(b)&&b};d.duration=3Df.fx.off?0:type=
of d.duration=3D=3D"number"?d.duration:d.duration in =
f.fx.speeds?f.fx.speeds[d.duration]:f.fx.speeds._default,d.old=3Dd.comple=
te,d.complete=3Dfunction(a){f.isFunction(d.old)&&d.old.call(this),d.queue=
!=3D=3D!1?f.dequeue(this):a!=3D=3D!1&&f._unmark(this)};return =
d},easing:{linear:function(a,b,c,d){return =
c+d*a},swing:function(a,b,c,d){return(-Math.cos(a*Math.PI)/2+.5)*d+c}},ti=
mers:[],fx:function(a,b,c){this.options=3Db,this.elem=3Da,this.prop=3Dc,b=
.orig=3Db.orig||{}}}),f.fx.prototype=3D{update:function(){this.options.st=
ep&&this.options.step.call(this.elem,this.now,this),(f.fx.step[this.prop]=
||f.fx.step._default)(this)},cur:function(){if(this.elem[this.prop]!=3Dnu=
ll&&(!this.elem.style||this.elem.style[this.prop]=3D=3Dnull))return =
this.elem[this.prop];var a,b=3Df.css(this.elem,this.prop);return =
isNaN(a=3DparseFloat(b))?!b||b=3D=3D=3D"auto"?0:b:a},custom:function(a,b,=
c){function g(a){return d.step(a)}var =
d=3Dthis,e=3Df.fx;this.startTime=3Dcn||co(),this.start=3Da,this.end=3Db,t=
his.unit=3Dc||this.unit||(f.cssNumber[this.prop]?"":"px"),this.now=3Dthis=
.start,this.pos=3Dthis.state=3D0,g.elem=3Dthis.elem,g()&&f.timers.push(g)=
&&!cl&&(cl=3DsetInterval(e.tick,e.interval))},show:function(){this.option=
s.orig[this.prop]=3Df.style(this.elem,this.prop),this.options.show=3D!0,t=
his.custom(this.prop=3D=3D=3D"width"||this.prop=3D=3D=3D"height"?1:0,this=
.cur()),f(this.elem).show()},hide:function(){this.options.orig[this.prop]=
=3Df.style(this.elem,this.prop),this.options.hide=3D!0,this.custom(this.c=
ur(),0)},step:function(a){var =
b=3Dcn||co(),c=3D!0,d=3Dthis.elem,e=3Dthis.options,g,h;if(a||b>=3De.durat=
ion+this.startTime){this.now=3Dthis.end,this.pos=3Dthis.state=3D1,this.up=
date(),e.animatedProperties[this.prop]=3D!0;for(g in =
e.animatedProperties)e.animatedProperties[g]!=3D=3D!0&&(c=3D!1);if(c){e.o=
verflow!=3Dnull&&!f.support.shrinkWrapBlocks&&f.each(["","X","Y"],functio=
n(a,b){d.style["overflow"+b]=3De.overflow[a]}),e.hide&&f(d).hide();if(e.h=
ide||e.show)for(var i in =
e.animatedProperties)f.style(d,i,e.orig[i]);e.complete.call(d)}return!1}e=
.duration=3D=3DInfinity?this.now=3Db:(h=3Db-this.startTime,this.state=3Dh=
/e.duration,this.pos=3Df.easing[e.animatedProperties[this.prop]](this.sta=
te,h,0,1,e.duration),this.now=3Dthis.start+(this.end-this.start)*this.pos=
),this.update();return!0}},f.extend(f.fx,{tick:function(){for(var =
a=3Df.timers,b=3D0;b<a.length;++b)a[b]()||a.splice(b--,1);a.length||f.fx.=
stop()},interval:13,stop:function(){clearInterval(cl),cl=3Dnull},speeds:{=
slow:600,fast:200,_default:400},step:{opacity:function(a){f.style(a.elem,=
"opacity",a.now)},_default:function(a){a.elem.style&&a.elem.style[a.prop]=
!=3Dnull?a.elem.style[a.prop]=3D(a.prop=3D=3D=3D"width"||a.prop=3D=3D=3D"=
height"?Math.max(0,a.now):a.now)+a.unit:a.elem[a.prop]=3Da.now}}}),f.expr=
&&f.expr.filters&&(f.expr.filters.animated=3Dfunction(a){return =
f.grep(f.timers,function(b){return a=3D=3D=3Db.elem}).length});var =
cs=3D/^t(?:able|d|h)$/i,ct=3D/^(?:body|html)$/i;"getBoundingClientRect"in=
 c.documentElement?f.fn.offset=3Dfunction(a){var =
b=3Dthis[0],c;if(a)return =
this.each(function(b){f.offset.setOffset(this,a,b)});if(!b||!b.ownerDocum=
ent)return null;if(b=3D=3D=3Db.ownerDocument.body)return =
f.offset.bodyOffset(b);try{c=3Db.getBoundingClientRect()}catch(d){}var =
e=3Db.ownerDocument,g=3De.documentElement;if(!c||!f.contains(g,b))return =
c?{top:c.top,left:c.left}:{top:0,left:0};var =
h=3De.body,i=3Dcu(e),j=3Dg.clientTop||h.clientTop||0,k=3Dg.clientLeft||h.=
clientLeft||0,l=3Di.pageYOffset||f.support.boxModel&&g.scrollTop||h.scrol=
lTop,m=3Di.pageXOffset||f.support.boxModel&&g.scrollLeft||h.scrollLeft,n=3D=
c.top+l-j,o=3Dc.left+m-k;return{top:n,left:o}}:f.fn.offset=3Dfunction(a){=
var b=3Dthis[0];if(a)return =
this.each(function(b){f.offset.setOffset(this,a,b)});if(!b||!b.ownerDocum=
ent)return null;if(b=3D=3D=3Db.ownerDocument.body)return =
f.offset.bodyOffset(b);f.offset.initialize();var =
c,d=3Db.offsetParent,e=3Db,g=3Db.ownerDocument,h=3Dg.documentElement,i=3D=
g.body,j=3Dg.defaultView,k=3Dj?j.getComputedStyle(b,null):b.currentStyle,=
l=3Db.offsetTop,m=3Db.offsetLeft;while((b=3Db.parentNode)&&b!=3D=3Di&&b!=3D=
=3Dh){if(f.offset.supportsFixedPosition&&k.position=3D=3D=3D"fixed")break=
;c=3Dj?j.getComputedStyle(b,null):b.currentStyle,l-=3Db.scrollTop,m-=3Db.=
scrollLeft,b=3D=3D=3Dd&&(l+=3Db.offsetTop,m+=3Db.offsetLeft,f.offset.does=
NotAddBorder&&(!f.offset.doesAddBorderForTableAndCells||!cs.test(b.nodeNa=
me))&&(l+=3DparseFloat(c.borderTopWidth)||0,m+=3DparseFloat(c.borderLeftW=
idth)||0),e=3Dd,d=3Db.offsetParent),f.offset.subtractsBorderForOverflowNo=
tVisible&&c.overflow!=3D=3D"visible"&&(l+=3DparseFloat(c.borderTopWidth)|=
|0,m+=3DparseFloat(c.borderLeftWidth)||0),k=3Dc}if(k.position=3D=3D=3D"re=
lative"||k.position=3D=3D=3D"static")l+=3Di.offsetTop,m+=3Di.offsetLeft;f=
.offset.supportsFixedPosition&&k.position=3D=3D=3D"fixed"&&(l+=3DMath.max=
(h.scrollTop,i.scrollTop),m+=3DMath.max(h.scrollLeft,i.scrollLeft));retur=
n{top:l,left:m}},f.offset=3D{initialize:function(){var =
a=3Dc.body,b=3Dc.createElement("div"),d,e,g,h,i=3DparseFloat(f.css(a,"mar=
ginTop"))||0,j=3D"<div =
style=3D'position:absolute;top:0;left:0;margin:0;border:5px solid =
#000;padding:0;width:1px;height:1px;'><div></div></div><table =
style=3D'position:absolute;top:0;left:0;margin:0;border:5px solid =
#000;padding:0;width:1px;height:1px;' cellpadding=3D'0' =
cellspacing=3D'0'><tr><td></td></tr></table>";f.extend(b.style,{position:=
"absolute",top:0,left:0,margin:0,border:0,width:"1px",height:"1px",visibi=
lity:"hidden"}),b.innerHTML=3Dj,a.insertBefore(b,a.firstChild),d=3Db.firs=
tChild,e=3Dd.firstChild,h=3Dd.nextSibling.firstChild.firstChild,this.does=
NotAddBorder=3De.offsetTop!=3D=3D5,this.doesAddBorderForTableAndCells=3Dh=
.offsetTop=3D=3D=3D5,e.style.position=3D"fixed",e.style.top=3D"20px",this=
.supportsFixedPosition=3De.offsetTop=3D=3D=3D20||e.offsetTop=3D=3D=3D15,e=
.style.position=3De.style.top=3D"",d.style.overflow=3D"hidden",d.style.po=
sition=3D"relative",this.subtractsBorderForOverflowNotVisible=3De.offsetT=
op=3D=3D=3D-5,this.doesNotIncludeMarginInBodyOffset=3Da.offsetTop!=3D=3Di=
,a.removeChild(b),f.offset.initialize=3Df.noop},bodyOffset:function(a){va=
r =
b=3Da.offsetTop,c=3Da.offsetLeft;f.offset.initialize(),f.offset.doesNotIn=
cludeMarginInBodyOffset&&(b+=3DparseFloat(f.css(a,"marginTop"))||0,c+=3Dp=
arseFloat(f.css(a,"marginLeft"))||0);return{top:b,left:c}},setOffset:func=
tion(a,b,c){var =
d=3Df.css(a,"position");d=3D=3D=3D"static"&&(a.style.position=3D"relative=
");var =
e=3Df(a),g=3De.offset(),h=3Df.css(a,"top"),i=3Df.css(a,"left"),j=3D(d=3D=3D=
=3D"absolute"||d=3D=3D=3D"fixed")&&f.inArray("auto",[h,i])>-1,k=3D{},l=3D=
{},m,n;j?(l=3De.position(),m=3Dl.top,n=3Dl.left):(m=3DparseFloat(h)||0,n=3D=
parseFloat(i)||0),f.isFunction(b)&&(b=3Db.call(a,c,g)),b.top!=3Dnull&&(k.=
top=3Db.top-g.top+m),b.left!=3Dnull&&(k.left=3Db.left-g.left+n),"using"in=
 =
b?b.using.call(a,k):e.css(k)}},f.fn.extend({position:function(){if(!this[=
0])return null;var =
a=3Dthis[0],b=3Dthis.offsetParent(),c=3Dthis.offset(),d=3Dct.test(b[0].no=
deName)?{top:0,left:0}:b.offset();c.top-=3DparseFloat(f.css(a,"marginTop"=
))||0,c.left-=3DparseFloat(f.css(a,"marginLeft"))||0,d.top+=3DparseFloat(=
f.css(b[0],"borderTopWidth"))||0,d.left+=3DparseFloat(f.css(b[0],"borderL=
eftWidth"))||0;return{top:c.top-d.top,left:c.left-d.left}},offsetParent:f=
unction(){return this.map(function(){var =
a=3Dthis.offsetParent||c.body;while(a&&!ct.test(a.nodeName)&&f.css(a,"pos=
ition")=3D=3D=3D"static")a=3Da.offsetParent;return =
a})}}),f.each(["Left","Top"],function(a,c){var =
d=3D"scroll"+c;f.fn[d]=3Dfunction(c){var =
e,g;if(c=3D=3D=3Db){e=3Dthis[0];if(!e)return null;g=3Dcu(e);return =
g?"pageXOffset"in =
g?g[a?"pageYOffset":"pageXOffset"]:f.support.boxModel&&g.document.documen=
tElement[d]||g.document.body[d]:e[d]}return =
this.each(function(){g=3Dcu(this),g?g.scrollTo(a?f(g).scrollLeft():c,a?c:=
f(g).scrollTop()):this[d]=3Dc})}}),f.each(["Height","Width"],function(a,c=
){var d=3Dc.toLowerCase();f.fn["inner"+c]=3Dfunction(){var =
a=3Dthis[0];return =
a&&a.style?parseFloat(f.css(a,d,"padding")):null},f.fn["outer"+c]=3Dfunct=
ion(a){var b=3Dthis[0];return =
b&&b.style?parseFloat(f.css(b,d,a?"margin":"border")):null},f.fn[d]=3Dfun=
ction(a){var e=3Dthis[0];if(!e)return =
a=3D=3Dnull?null:this;if(f.isFunction(a))return =
this.each(function(b){var =
c=3Df(this);c[d](a.call(this,b,c[d]()))});if(f.isWindow(e)){var =
g=3De.document.documentElement["client"+c],h=3De.document.body;return =
e.document.compatMode=3D=3D=3D"CSS1Compat"&&g||h&&h["client"+c]||g}if(e.n=
odeType=3D=3D=3D9)return =
Math.max(e.documentElement["client"+c],e.body["scroll"+c],e.documentEleme=
nt["scroll"+c],e.body["offset"+c],e.documentElement["offset"+c]);if(a=3D=3D=
=3Db){var i=3Df.css(e,d),j=3DparseFloat(i);return f.isNaN(j)?i:j}return =
this.css(d,typeof =
a=3D=3D"string"?a:a+"px")}}),a.jQuery=3Da.$=3Df})(window);
------=_NextPart_000_0023_01D01877.4AA497E0
Content-Type: application/octet-stream
Content-Transfer-Encoding: quoted-printable
Content-Location: http://clinicaltrials.gov/ct2/html/ct3/js/superfish.js

=0A=
/*=0A=
 * Superfish v1.4.8 - jQuery menu widget=0A=
 * Copyright (c) 2008 Joel Birch=0A=
 *=0A=
 * Dual licensed under the MIT and GPL licenses:=0A=
 * 	http://www.opensource.org/licenses/mit-license.php=0A=
 * 	http://www.gnu.org/licenses/gpl.html=0A=
 *=0A=
 * CHANGELOG: =
http://users.tpg.com.au/j_birch/plugins/superfish/changelog.txt=0A=
 */=0A=
=0A=
;(function($){=0A=
	$.fn.superfish =3D function(op){=0A=
=0A=
		var sf =3D $.fn.superfish,=0A=
			c =3D sf.c,=0A=
			$arrow =3D $(['<span class=3D"',c.arrowClass,'"> =
&#187;</span>'].join('')),=0A=
			over =3D function(){=0A=
				var $$ =3D $(this), menu =3D getMenu($$);=0A=
				clearTimeout(menu.sfTimer);=0A=
				$$.showSuperfishUl().siblings().hideSuperfishUl();=0A=
			},=0A=
			out =3D function(){=0A=
				var $$ =3D $(this), menu =3D getMenu($$), o =3D sf.op;=0A=
				clearTimeout(menu.sfTimer);=0A=
				menu.sfTimer=3DsetTimeout(function(){=0A=
					o.retainPath=3D($.inArray($$[0],o.$path)>-1);=0A=
					$$.hideSuperfishUl();=0A=
					if (o.$path.length && =
$$.parents(['li.',o.hoverClass].join('')).length<1){over.call(o.$path);}=0A=
				},o.delay);	=0A=
			},=0A=
			getMenu =3D function($menu){=0A=
				var menu =3D $menu.parents(['ul.',c.menuClass,':first'].join(''))[0];=0A=
				sf.op =3D sf.o[menu.serial];=0A=
				return menu;=0A=
			},=0A=
			addArrow =3D function($a){ =
$a.addClass(c.anchorClass).append($arrow.clone()); };=0A=
			=0A=
		return this.each(function() {=0A=
			var s =3D this.serial =3D sf.o.length;=0A=
			var o =3D $.extend({},sf.defaults,op);=0A=
			o.$path =3D =
$('li.'+o.pathClass,this).slice(0,o.pathLevels).each(function(){=0A=
				$(this).addClass([o.hoverClass,c.bcClass].join(' '))=0A=
					.filter('li:has(ul)').removeClass(o.pathClass);=0A=
			});=0A=
			sf.o[s] =3D sf.op =3D o;=0A=
			=0A=
			$('li:has(ul)',this)[($.fn.hoverIntent && !o.disableHI) ? =
'hoverIntent' : 'hover'](over,out).each(function() {=0A=
				if (o.autoArrows) addArrow( $('>a:first-child',this) );=0A=
			})=0A=
			.not('.'+c.bcClass)=0A=
				.hideSuperfishUl();=0A=
			=0A=
			var $a =3D $('a',this);=0A=
			$a.each(function(i){=0A=
				var $li =3D $a.eq(i).parents('li');=0A=
				=
$a.eq(i).focus(function(){over.call($li);}).blur(function(){out.call($li)=
;});=0A=
			});=0A=
			o.onInit.call(this);=0A=
			=0A=
		}).each(function() {=0A=
			menuClasses =3D [c.menuClass];=0A=
			if (sf.op.dropShadows  && !($.browser.msie && $.browser.version < 7)) =
menuClasses.push(c.shadowClass);=0A=
			$(this).addClass(menuClasses.join(' '));=0A=
		});=0A=
	};=0A=
=0A=
	var sf =3D $.fn.superfish;=0A=
	sf.o =3D [];=0A=
	sf.op =3D {};=0A=
	sf.IE7fix =3D function(){=0A=
		var o =3D sf.op;=0A=
		if ($.browser.msie && $.browser.version > 6 && o.dropShadows && =
o.animation.opacity!=3Dundefined)=0A=
			this.toggleClass(sf.c.shadowClass+'-off');=0A=
		};=0A=
	sf.c =3D {=0A=
		bcClass     : 'sf-breadcrumb',=0A=
		menuClass   : 'sf-js-enabled',=0A=
		anchorClass : 'sf-with-ul',=0A=
		arrowClass  : 'sf-sub-indicator',=0A=
		shadowClass : 'sf-shadow'=0A=
	};=0A=
	sf.defaults =3D {=0A=
		hoverClass	: 'sfHover',=0A=
		pathClass	: 'overideThisToUse',=0A=
		pathLevels	: 1,=0A=
		delay		: 800,=0A=
		animation	: {opacity:'show'},=0A=
		speed		: 'normal',=0A=
		autoArrows	: true,=0A=
		dropShadows : true,=0A=
		disableHI	: false,		// true disables hoverIntent detection=0A=
		onInit		: function(){}, // callback functions=0A=
		onBeforeShow: function(){},=0A=
		onShow		: function(){},=0A=
		onHide		: function(){}=0A=
	};=0A=
	$.fn.extend({=0A=
		hideSuperfishUl : function(){=0A=
			var o =3D sf.op,=0A=
				not =3D (o.retainPath=3D=3D=3Dtrue) ? o.$path : '';=0A=
			o.retainPath =3D false;=0A=
			var $ul =3D =
$(['li.',o.hoverClass].join(''),this).add(this).not(not).removeClass(o.ho=
verClass)=0A=
					.find('>ul').hide().css('visibility','hidden');=0A=
			o.onHide.call($ul);=0A=
			return this;=0A=
		},=0A=
		showSuperfishUl : function(){=0A=
			var o =3D sf.op,=0A=
				sh =3D sf.c.shadowClass+'-off',=0A=
				$ul =3D this.addClass(o.hoverClass)=0A=
					.find('>ul:hidden').css('visibility','visible');=0A=
			sf.IE7fix.call($ul);=0A=
			o.onBeforeShow.call($ul);=0A=
			$ul.animate(o.animation,o.speed,function(){ sf.IE7fix.call($ul); =
o.onShow.call($ul); });=0A=
			return this;=0A=
		}=0A=
	});=0A=
=0A=
})(jQuery);=0A=

------=_NextPart_000_0023_01D01877.4AA497E0
Content-Type: application/octet-stream
Content-Transfer-Encoding: quoted-printable
Content-Location: http://clinicaltrials.gov/ct2/html/ct3/js/supersubs.js

=0A=
/*=0A=
 * Supersubs v0.2b - jQuery plugin=0A=
 * Copyright (c) 2008 Joel Birch=0A=
 *=0A=
 * Dual licensed under the MIT and GPL licenses:=0A=
 * 	http://www.opensource.org/licenses/mit-license.php=0A=
 * 	http://www.gnu.org/licenses/gpl.html=0A=
 *=0A=
 *=0A=
 * This plugin automatically adjusts submenu widths of suckerfish-style =
menus to that of=0A=
 * their longest list item children. If you use this, please expect bugs =
and report them=0A=
 * to the jQuery Google Group with the word 'Superfish' in the subject =
line.=0A=
 *=0A=
 */=0A=
=0A=
;(function($){ // $ will refer to jQuery within this closure=0A=
=0A=
	$.fn.supersubs =3D function(options){=0A=
		var opts =3D $.extend({}, $.fn.supersubs.defaults, options);=0A=
		// return original object to support chaining=0A=
		return this.each(function() {=0A=
			// cache selections=0A=
			var $$ =3D $(this);=0A=
			// support metadata=0A=
			var o =3D $.meta ? $.extend({}, opts, $$.data()) : opts;=0A=
			// get the font size of menu.=0A=
			// .css('fontSize') returns various results cross-browser, so measure =
an em dash instead=0A=
			var fontsize =3D $('<li id=3D"menu-fontsize">&#8212;</li>').css({=0A=
				'padding' : 0,=0A=
				'position' : 'absolute',=0A=
				'top' : '-999em',=0A=
				'width' : 'auto'=0A=
			}).appendTo($$).width(); //clientWidth is faster, but was incorrect =
here=0A=
			// remove em dash=0A=
			$('#menu-fontsize').remove();=0A=
			// cache all ul elements=0A=
			$ULs =3D $$.find('ul');=0A=
			// loop through each ul in menu=0A=
			$ULs.each(function(i) {	=0A=
				// cache this ul=0A=
				var $ul =3D $ULs.eq(i);=0A=
				// get all (li) children of this ul=0A=
				var $LIs =3D $ul.children();=0A=
				// get all anchor grand-children=0A=
				var $As =3D $LIs.children('a');=0A=
				// force content to one line and save current float property=0A=
				var liFloat =3D $LIs.css('white-space','nowrap').css('float');=0A=
				// remove width restrictions and floats so elements remain =
vertically stacked=0A=
				var emWidth =3D $ul.add($LIs).add($As).css({=0A=
					'float' : 'none',=0A=
					'width'	: 'auto'=0A=
				})=0A=
				// this ul will now be shrink-wrapped to longest li due to =
position:absolute=0A=
				// so save its width as ems. Clientwidth is 2 times faster than =
.width() - thanks Dan Switzer=0A=
				.end().end()[0].clientWidth / fontsize;=0A=
				// add more width to ensure lines don't turn over at certain sizes =
in various browsers=0A=
				emWidth +=3D o.extraWidth;=0A=
				// restrict to at least minWidth and at most maxWidth=0A=
				if (emWidth > o.maxWidth)		{ emWidth =3D o.maxWidth; }=0A=
				else if (emWidth < o.minWidth)	{ emWidth =3D o.minWidth; }=0A=
				emWidth +=3D 'em';=0A=
				// set ul to width in ems=0A=
				$ul.css('width',emWidth);=0A=
				// restore li floats to avoid IE bugs=0A=
				// set li width to full width of this ul=0A=
				// revert white-space to normal=0A=
				$LIs.css({=0A=
					'float' : liFloat,=0A=
					'width' : '100%',=0A=
					'white-space' : 'normal'=0A=
				})=0A=
				// update offset position of descendant ul to reflect new width of =
parent=0A=
				.each(function(){=0A=
					var $childUl =3D $('>ul',this);=0A=
					var offsetDirection =3D $childUl.css('left')!=3D=3Dundefined ? =
'left' : 'right';=0A=
					$childUl.css(offsetDirection,emWidth);=0A=
				});=0A=
			});=0A=
			=0A=
		});=0A=
	};=0A=
	// expose defaults=0A=
	$.fn.supersubs.defaults =3D {=0A=
		minWidth		: 9,		// requires em unit.=0A=
		maxWidth		: 25,		// requires em unit.=0A=
		extraWidth		: 0			// extra width can ensure lines don't sometimes turn =
over due to slight browser differences in how they round-off values=0A=
	};=0A=
	=0A=
})(jQuery); // plugin code ends=0A=

------=_NextPart_000_0023_01D01877.4AA497E0
Content-Type: application/octet-stream
Content-Transfer-Encoding: quoted-printable
Content-Location: http://clinicaltrials.gov/ct2/html/ct3/js/hoverIntent.js

/**=0A=
* hoverIntent r6 // 2011.02.26 // jQuery 1.5.1+=0A=
* <http://cherne.net/brian/resources/jquery.hoverIntent.html>=0A=
* =0A=
* @param  f  onMouseOver function || An object with configuration options=0A=
* @param  g  onMouseOut function  || Nothing (use configuration options =
object)=0A=
* @author    Brian Cherne brian(at)cherne(dot)net=0A=
*/=0A=
(function($){$.fn.hoverIntent=3Dfunction(f,g){var =
cfg=3D{sensitivity:7,interval:100,timeout:0};cfg=3D$.extend(cfg,g?{over:f=
,out:g}:f);var cX,cY,pX,pY;var =
track=3Dfunction(ev){cX=3Dev.pageX;cY=3Dev.pageY};var =
compare=3Dfunction(ev,ob){ob.hoverIntent_t=3DclearTimeout(ob.hoverIntent_=
t);if((Math.abs(pX-cX)+Math.abs(pY-cY))<cfg.sensitivity){$(ob).unbind("mo=
usemove",track);ob.hoverIntent_s=3D1;return =
cfg.over.apply(ob,[ev])}else{pX=3DcX;pY=3DcY;ob.hoverIntent_t=3DsetTimeou=
t(function(){compare(ev,ob)},cfg.interval)}};var =
delay=3Dfunction(ev,ob){ob.hoverIntent_t=3DclearTimeout(ob.hoverIntent_t)=
;ob.hoverIntent_s=3D0;return cfg.out.apply(ob,[ev])};var =
handleHover=3Dfunction(e){var ev=3DjQuery.extend({},e);var =
ob=3Dthis;if(ob.hoverIntent_t){ob.hoverIntent_t=3DclearTimeout(ob.hoverIn=
tent_t)}if(e.type=3D=3D"mouseenter"){pX=3Dev.pageX;pY=3Dev.pageY;$(ob).bi=
nd("mousemove",track);if(ob.hoverIntent_s!=3D1){ob.hoverIntent_t=3DsetTim=
eout(function(){compare(ev,ob)},cfg.interval)}}else{$(ob).unbind("mousemo=
ve",track);if(ob.hoverIntent_s=3D=3D1){ob.hoverIntent_t=3DsetTimeout(func=
tion(){delay(ev,ob)},cfg.timeout)}}};return =
this.bind('mouseenter',handleHover).bind('mouseleave',handleHover)}})(jQu=
ery);
------=_NextPart_000_0023_01D01877.4AA497E0
Content-Type: application/octet-stream
Content-Transfer-Encoding: quoted-printable
Content-Location: http://clinicaltrials.gov/ct2/html/ct3/js/jquery.cookie.js

/**=0A=
 * Cookie plugin=0A=
 *=0A=
 * Copyright (c) 2006 Klaus Hartl (stilbuero.de)=0A=
 * Dual licensed under the MIT and GPL licenses:=0A=
 * http://www.opensource.org/licenses/mit-license.php=0A=
 * http://www.gnu.org/licenses/gpl.html=0A=
 *=0A=
 */=0A=
=0A=
/**=0A=
 * Create a cookie with the given name and value and other optional =
parameters.=0A=
 *=0A=
 * @example $.cookie('the_cookie', 'the_value');=0A=
 * @desc Set the value of a cookie.=0A=
 * @example $.cookie('the_cookie', 'the_value', { expires: 7, path: '/', =
domain: 'jquery.com', secure: true });=0A=
 * @desc Create a cookie with all available options.=0A=
 * @example $.cookie('the_cookie', 'the_value');=0A=
 * @desc Create a session cookie.=0A=
 * @example $.cookie('the_cookie', null);=0A=
 * @desc Delete a cookie by passing null as value. Keep in mind that you =
have to use the same path and domain=0A=
 *       used when the cookie was set.=0A=
 *=0A=
 * @param String name The name of the cookie.=0A=
 * @param String value The value of the cookie.=0A=
 * @param Object options An object literal containing key/value pairs to =
provide optional cookie attributes.=0A=
 * @option Number|Date expires Either an integer specifying the =
expiration date from now on in days or a Date object.=0A=
 *                             If a negative value is specified (e.g. a =
date in the past), the cookie will be deleted.=0A=
 *                             If set to null or omitted, the cookie =
will be a session cookie and will not be retained=0A=
 *                             when the the browser exits.=0A=
 * @option String path The value of the path atribute of the cookie =
(default: path of page that created the cookie).=0A=
 * @option String domain The value of the domain attribute of the cookie =
(default: domain of page that created the cookie).=0A=
 * @option Boolean secure If true, the secure attribute of the cookie =
will be set and the cookie transmission will=0A=
 *                        require a secure protocol (like HTTPS).=0A=
 * @type undefined=0A=
 *=0A=
 * @name $.cookie=0A=
 * @cat Plugins/Cookie=0A=
 * @author Klaus Hartl/klaus.hartl@stilbuero.de=0A=
 */=0A=
=0A=
/**=0A=
 * Get the value of a cookie with the given name.=0A=
 *=0A=
 * @example $.cookie('the_cookie');=0A=
 * @desc Get the value of a cookie.=0A=
 *=0A=
 * @param String name The name of the cookie.=0A=
 * @return The value of the cookie.=0A=
 * @type String=0A=
 *=0A=
 * @name $.cookie=0A=
 * @cat Plugins/Cookie=0A=
 * @author Klaus Hartl/klaus.hartl@stilbuero.de=0A=
 */=0A=
jQuery.cookie =3D function(name, value, options) {=0A=
    if (typeof value !=3D 'undefined') { // name and value given, set =
cookie=0A=
        options =3D options || {};=0A=
        if (value =3D=3D=3D null) {=0A=
            value =3D '';=0A=
            options.expires =3D -1;=0A=
        }=0A=
        var expires =3D '';=0A=
        if (options.expires && (typeof options.expires =3D=3D 'number' =
|| options.expires.toUTCString)) {=0A=
            var date;=0A=
            if (typeof options.expires =3D=3D 'number') {=0A=
                date =3D new Date();=0A=
                date.setTime(date.getTime() + (options.expires * 24 * 60 =
* 60 * 1000));=0A=
            } else {=0A=
                date =3D options.expires;=0A=
            }=0A=
            expires =3D '; expires=3D' + date.toUTCString(); // use =
expires attribute, max-age is not supported by IE=0A=
        }=0A=
        // CAUTION: Needed to parenthesize options.path and =
options.domain=0A=
        // in the following expressions, otherwise they evaluate to =
undefined=0A=
        // in the packed version for some reason...=0A=
        var path =3D options.path ? '; path=3D' + (options.path) : '';=0A=
        var domain =3D options.domain ? '; domain=3D' + (options.domain) =
: '';=0A=
        var secure =3D options.secure ? '; secure' : '';=0A=
        document.cookie =3D [name, '=3D', encodeURIComponent(value), =
expires, path, domain, secure].join('');=0A=
    } else { // only name given, get cookie=0A=
        var cookieValue =3D null;=0A=
        if (document.cookie && document.cookie !=3D '') {=0A=
            var cookies =3D document.cookie.split(';');=0A=
            for (var i =3D 0; i < cookies.length; i++) {=0A=
                var cookie =3D jQuery.trim(cookies[i]);=0A=
                // Does this cookie string begin with the name we want?=0A=
                if (cookie.substring(0, name.length + 1) =3D=3D (name + =
'=3D')) {=0A=
                    cookieValue =3D =
decodeURIComponent(cookie.substring(name.length + 1));=0A=
                    break;=0A=
                }=0A=
            }=0A=
        }=0A=
        return cookieValue;=0A=
    }=0A=
};
------=_NextPart_000_0023_01D01877.4AA497E0
Content-Type: application/octet-stream
Content-Transfer-Encoding: quoted-printable
Content-Location: http://clinicaltrials.gov/ct2/html/ct3/js/jquery.fontscale.js

/**=0A=
 * jQuery fontscale - A plugin to alter the font size of DOM elements =0A=
 * Copyright (c) 2010 Ben Byrne - ben(at)fireflypartners(dot)com | =
http://www.fireflypartners.com=0A=
 * Dual licensed under MIT and GPL.=0A=
 * http://www.opensource.org/licenses/mit-license.php=0A=
 * http://www.gnu.org/licenses/gpl.html=0A=
 * Date: 07/21/2010=0A=
 * @author Ben Byrne=0A=
 * @version 0.2=0A=
 *=0A=
 */=0A=
=0A=
/**=0A=
 * For complete documentation, visit =
http://byrnecreative.com/blog/fontscale=0A=
 * @example $("#fontgrow").fontscale("p","+");=0A=
 * @desc Bind scaling up the font size of all P elements to the element =
#fontgrow with default settings.=0A=
 * @example =
$("#fontshrink").fontscale("p","-",{unit:"percent",increment:25,useCookie=
:false,adjustLeading:true});=0A=
 * @desc Bind scaling down the font size of all P elements to the =
element #fontshrink with custom settings.=0A=
 * @example $("#reset").fontscale("p","reset");=0A=
 * @desc Eliminate all fontscale resizing =0A=
 */=0A=
 =0A=
(function($) {=0A=
  $.fn.fontscale =3D function(selectors, adjustment, parameters) {=0A=
=0A=
    var settings =3D $.extend( $.fn.fontscale.defaults, parameters);=0A=
    =0A=
    //only use cookies if we can=0A=
		if ( ! $.isFunction( $.cookie )  ) settings.useCookie =3D false;=0A=
		=0A=
    // if the cookie exists, we're supposed to use it, and we haven't =
before, then load it =0A=
	  if (!settings.cookieLoaded && $.cookie(settings.cookieName)  && =
settings.useCookie) {=0A=
      cookieSettings =3D $.fn.fontscale.readcookie( settings.cookieName =
);=0A=
	    //only actually apply the data from the cookie if its unit settings =
match!=0A=
			if (cookieSettings.unit =3D=3D settings.unit && =
!settings.cookieLoaded) $.fn.fontscale.scale( selectors, =
cookieSettings.delta, settings, true );=0A=
	  }=0A=
		=0A=
    this.each( function() {=0A=
=0A=
		  // bind to elements=0A=
		  $(this).bind(settings.event, function() {=0A=
        $.fn.fontscale.scale( selectors, adjustment, settings, false);=0A=
        if ($.isFunction(settings.onAfter)) settings.onAfter(selectors, =
adjustment, settings); //is this okay?				=0A=
		  });=0A=
		});=0A=
		=0A=
		return this;=0A=
		=0A=
  };=0A=
=0A=
  $.fn.fontscale.reset =3D function( object, settings ) {=0A=
    =0A=
    //remove any scaling done inline (assumed to be from this plugin)=0A=
    $(object).each(function(i) {=0A=
      $(this).css('font-size','');=0A=
      if (settings.adjustLeading) $(this).css('line-height','');=0A=
    });=0A=
    =0A=
    //if we're using a cookie, reset it too=0A=
    if ( settings.useCookie ) {=0A=
      $.fn.fontscale.savecookie("delete", settings );=0A=
    }=0A=
  }=0A=
=0A=
	$.fn.fontscale.scale =3D function( object, adj, settings, fromcookie) {=0A=
	=0A=
    //make delta an int that changes nothing to start=0A=
    var delta =3D 0;=0A=
	=0A=
    if (adj =3D=3D "+" || adj =3D=3D "up") {=0A=
      //set the delta as an increase=0A=
      delta =3D settings.increment;=0A=
    } else if (adj =3D=3D "-" || adj =3D=3D "down") {=0A=
      //set the delta as a decrease=0A=
      delta =3D settings.increment * -1;=0A=
    } else if (adj =3D=3D "reset") {=0A=
      //remove applied changes and do nothing else=0A=
      return $.fn.fontscale.reset( object, settings );=0A=
    } else if (fromcookie) {=0A=
      //get a pre-calibrated delta from the cookie if =0A=
      delta =3D parseFloat(adj);=0A=
      settings.cookieLoaded =3D true;=0A=
	  }=0A=
	 	 =0A=
    //change the value into a percent if we have to=0A=
    if (settings.unit =3D=3D "percent" && !fromcookie) {=0A=
      delta =3D 1 + (delta / 100);=0A=
    }=0A=
    	 =0A=
    $(object).each(function(i) {=0A=
=0A=
      var currentSize =3D parseInt($(this).css("font-size"));=0A=
      var currentLeading =3D parseInt($(this).css("line-height"));=0A=
      =0A=
      if (settings.unit =3D=3D "percent") {=0A=
        $(this).css("font-size", Math.round( currentSize * delta));=0A=
        if (settings.adjustLeading) $(this).css("line-height", =
Math.round( currentLeading * delta));=0A=
      } else {=0A=
        $(this).css("font-size", currentSize + delta);=0A=
        if (settings.adjustLeading) $(this).css("line-height", =
currentLeading + delta);=0A=
      }=0A=
  =0A=
	 });=0A=
=0A=
  if (settings.useCookie && !fromcookie)  $.fn.fontscale.savecookie( =
delta, settings );=0A=
 =0A=
  return;=0A=
  =0A=
  };=0A=
  =0A=
  $.fn.fontscale.savecookie =3D function( delta, settings ) {=0A=
=0A=
    //delete the cookie if we're performing a reset, do nothing else=0A=
    if (delta =3D=3D "delete") {=0A=
      $.cookie( settings.cookieName, null, settings.cookieParams );=0A=
      return true;=0A=
    }=0A=
        =0A=
    if ($.cookie( settings.cookieName )) {=0A=
      properties =3D $.fn.fontscale.readcookie( settings.cookieName );=0A=
    } else {=0A=
      properties =3D {"delta":0}=0A=
    }=0A=
        =0A=
    //if we have a cookie that matches, just change the delta=0A=
    if (settings.unit =3D=3D properties.unit) {  =0A=
=0A=
      if (settings.unit =3D=3D "percent") {=0A=
        properties.delta =3D (delta) ? properties.delta * delta : 1 ;=0A=
      } else {=0A=
        properties.delta =3D parseInt(properties.delta) + delta;=0A=
      }=0A=
    =0A=
      return $.cookie( settings.cookieName, =
"delta=3D"+properties.delta+"&unit=3D"+properties.unit, =
settings.cookieParams);=0A=
    =0A=
    //no cookie that matches, create a new     =0A=
    } else {=0A=
      $.cookie( settings.cookieName, =
"delta=3D"+delta+"&unit=3D"+settings.unit, settings.cookieParams);=0A=
      return true;=0A=
    }=0A=
      =0A=
  };=0A=
  =0A=
  $.fn.fontscale.readcookie =3D function( the_cookie ) {=0A=
  =0A=
    val_string =3D $.cookie( the_cookie );=0A=
                =0A=
    var objResult =3D {};=0A=
    $.each(val_string.split("&"), function() { =0A=
      var prm=3Dthis.split("=3D");=0A=
      objResult[prm[0]] =3D prm[1]; =0A=
    });=0A=
    return objResult;=0A=
  };=0A=
=0A=
})(jQuery);=0A=
=0A=
$.fn.fontscale.defaults =3D {=0A=
  useCookie:true,=0A=
  cookieName:'fontscale',=0A=
  cookieParams:{=0A=
    expires:30,=0A=
    path:"/"},=0A=
  increment:2,=0A=
  unit:"px",=0A=
  adjustLeading:false,=0A=
  event:"click",=0A=
  cookieLoaded:false=0A=
};=0A=
	=0A=

------=_NextPart_000_0023_01D01877.4AA497E0
Content-Type: application/octet-stream
Content-Transfer-Encoding: quoted-printable
Content-Location: http://clinicaltrials.gov/ct2/html/images/frame/ct.js

//-----------------------------------------------------------------------=
---------------------------------
// ct.js
//-----------------------------------------------------------------------=
---------------------------------


//-----------------------------------------------------------------------=
---------------------------------
// openNewWindow
//
// Opens a full size window containing the given page
//-----------------------------------------------------------------------=
---------------------------------

function openNewWindow(inURL) {

	var theName=3Dnew Date();
	theName=3D"X"+theName.getTime();

	var theScreenHeight=3D480;
	var theScreenWidth=3D640;
	if (window.screen!=3Dnull) {
		theScreenHeight=3Dwindow.screen.height;
		theScreenWidth=3Dwindow.screen.width;
	}

	var theHeight=3DMath.round(Math.min(1000,theScreenHeight*0.80));
	var =
theWidth=3DMath.round(Math.min(theHeight*0.80,700+(theScreenWidth-740)*0.=
50));

	var theFeatures=3D"toolbar,titlebar,directories,location,status,"+
	=
"menubar,scrollbars,resizable,width=3D"+theWidth+",height=3D"+theHeight;

	var docView=3Dwindow.open(inURL,theName,theFeatures);
}

//-----------------------------------------------------------------------=
---------------------------------
// openPopupWindow
//
// Pops up a small window containing the given page, suitable for a =
glossary entry
//-----------------------------------------------------------------------=
---------------------------------

function openPopupWindow(inURL,inBig) {

	var theName=3Dnew Date();
	theName=3D"X"+theName.getTime();

	var theScreenHeight=3D480;
	var theScreenWidth=3D640;
	if (window.screen!=3Dnull) {
		theScreenHeight=3Dwindow.screen.height;
		theScreenWidth=3Dwindow.screen.width;
	}

	var theHeight=3D320;
	var theWidth=3D400;
	if (inBig=3D=3Dtrue) {
		theHeight=3DMath.round(Math.min(1000,theScreenHeight*0.80));
		theWidth=3D1000;
	} else {
		theHeight=3DMath.round(320+(Math.min(1000,theScreenHeight)-360)*0.30);
		theWidth=3DMath.round(400+(Math.min(1000,theScreenWidth)-440)*0.50);
	}

	var =
theFeatures=3D"titlebar,scrollbars,resizable,width=3D"+theWidth+",height=3D=
"+theHeight;

	var docView=3Dwindow.open(inURL,theName,theFeatures);
}

//-----------------------------------------------------------------------=
---------------------------------
// openPopupWindowWidth
//
// Pops up a small window with specified width and limited controls =
containing the given page, suitable for help text with limited =
navigation
//-----------------------------------------------------------------------=
---------------------------------

function openPopupWindowWidth(inURL,inScreenWidthPx) {

	var theName=3Dnew Date();
	theName=3D"X"+theName.getTime();

	var theScreenHeight=3D480;
	var theScreenWidth=3D640;
	if (window.screen!=3Dnull) {
		theScreenHeight=3Dwindow.screen.height;
		theScreenWidth=3Dwindow.screen.width;
	}

	var theHeight=3DMath.round(Math.min(1000,theScreenHeight*0.80));
	var theWidth=3DMath.round(Math.min(theScreenWidth,inScreenWidthPx));

	var =
theFeatures=3D"titlebar,scrollbars,resizable,width=3D"+theWidth+",height=3D=
"+theHeight;

	var docView=3Dwindow.open(inURL,theName,theFeatures);
}

//-----------------------------------------------------------------------=
---------------------------------
// openPopupWindowShortWidth
//
// Pops up a small window with specified width and limited controls =
containing the given page,=20
//   suitable for help text with limited navigation
//-----------------------------------------------------------------------=
---------------------------------

function openPopupWindowShortWidth(inURL,inScreenWidthPx) {

	var theName=3Dnew Date();
	theName=3D"X"+theName.getTime();

	var theScreenHeight=3D480;
	var theScreenWidth=3D640;
	if (window.screen!=3Dnull) {
		theScreenHeight=3Dwindow.screen.height;
		theScreenWidth=3Dwindow.screen.width;
	}

	var =
theHeight=3DMath.round(320+(Math.min(1000,theScreenHeight)-360)*0.30);
	var theWidth=3DMath.round(Math.min(theScreenWidth,inScreenWidthPx));

	var =
theFeatures=3D"titlebar,scrollbars,resizable,width=3D"+theWidth+",height=3D=
"+theHeight;
	var docView=3Dwindow.open(inURL,theName,theFeatures);
}

//-----------------------------------------------------------------------=
--
// Function: openDefWindow
//
// Pops up a new small browser window, scroll to the correct spot
// new window name is def_win
//-----------------------------------------------------------------------=
--

function openDefWindow(inURL) {

	var theScreenHeight=3D480;
	var theScreenWidth=3D640;
	if (window.screen!=3Dnull) {
		theScreenHeight=3Dwindow.screen.height;
		theScreenWidth=3Dwindow.screen.width;
	}

	var =
theWidth=3DMath.round(200+Math.nax(0,Math.min(1000,(theScreenWidth-640)))=
*0.50);
	var =
theHeight=3DMath.round(150+Math.max(0,Math.min(1000,(theScreenHeight-480)=
))*0.50);

	var =
theFeatures=3D"directories=3Dno,location=3Dno,menubar=3Dno,scrollbars=3Dy=
es,toolbar=3Dno,status=3Dno,"+
		"resizable=3Dyes,width=3D"+theWidth+",height=3D"+theHeight;
	var docView=3Dwindow.open(inURL,"def_win",theFeatures);
	docView.focus();
}

//-----------------------------------------------------------------------=
---------------------------------
// countdown
//-----------------------------------------------------------------------=
---------------------------------

function countdown() {
	var theCountElement=3Ddocument.getElementById('countdown_count');
	var theN=3DtheCountElement.innerHTML;
	if (theN>1) {
		theN=3DtheN-1;
		theCountElement.innerHTML=3DtheN;
		window.setTimeout(countdown,1000);
	} else {
		document.getElementById("countdown").innerHTML=3D"Click on the link to =
continue.";
		var theDestLink=3Ddocument.getElementById('dest_link');
		if (theDestLink!=3Dnull)
			location.href=3DtheDestLink.href;
	}
}

//-----------------------------------------------------------------------=
---------------------------------
// doLoadActions
//
// Puts cursor in text box with id=3D"first_focus"
//-----------------------------------------------------------------------=
---------------------------------

function doLoadActions() {
	var theInput=3Ddocument.getElementById("first_focus");
	if (theInput!=3Dnull)
		theInput.focus();
	var theElement=3Ddocument.getElementById("countdown");
	if (theElement!=3Dnull) {
		theElement.innerHTML=3D"Click on the link if you are not automatically =
redirected in <span id=3D\"countdown_count\" =
class=3D\"header1\">5</span> seconds.";
		window.setTimeout(countdown,1000);
	}
}

//-----------------------------------------------------------------------=
---------------------------------
// idiotSuppression
//
// Idiot crawler is ignoring robots.txt and trying all combos of =
parameters
// In worst case, params include 148 show/hide switches allowing 2^148 =
combinations
// Idiot crawler is making 2^148 redundant page GETs
//-----------------------------------------------------------------------=
---------------------------------

function idiotSuppression(inParam,inCount) {
	// Get current URL
	var theURL=3Dwindow.location.href;
	// Remove old fragment, if any
	var thePos=3DtheURL.indexOf("#");
	if (thePos!=3D-1)
		theURL=3DtheURL.substring(0,thePos);
	// Find old param start
	thePos=3DtheURL.indexOf("&sect=3D");
	if (thePos=3D=3D-1)
		thePos=3DtheURL.indexOf("?sect=3D");
	// Remove old param, if any
	if (thePos!=3D-1) {
		thePos2=3DtheURL.indexOf("&",thePos+1);
		if (thePos2=3D=3D-1)
			theURL=3DtheURL.substring(0,thePos);
		else
			theURL=3DtheURL.substring(0,thePos+1)+theURL.substring(thePos2+1);
	}
	// Add new param, if any
	if ((inParam!=3Dnull)&&(inParam!=3D"")) {
		if (theURL.indexOf("?")!=3D-1)           =20
			theURL+=3D"&";
		else
			theURL+=3D"?";
		theURL+=3D"sect=3D"+inParam;
	}
	// Add new fragment
	theURL+=3D"#outcome"+inCount;
	// Change page
	window.location.href=3DtheURL;
	return false;
}


------=_NextPart_000_0023_01D01877.4AA497E0
Content-Type: application/octet-stream
Content-Transfer-Encoding: quoted-printable
Content-Location: http://clinicaltrials.gov/ct2/html/ct3/js/ctmenu.js

 =0A=
function loadCTCommon() {=0A=
	$("ul.sf-menu").supersubs({=0A=
		minWidth:    12,   // minimum width of sub-menus in em units=0A=
		maxWidth:    120,   // maximum width of sub-menus in em units=0A=
		extraWidth:  1=0A=
	}).superfish({delay:0});=0A=
=0A=
	$(function(){=0A=
		$("ul.sf-menu li a").focus(function(){=0A=
                $(this).addClass('focused');=0A=
            }).blur(function(){=0A=
                $(this).removeClass('focused');=0A=
            });=0A=
        });=0A=
=0A=
	$("ul#dropdown").hide();=0A=
	$("a#show-dropdown").addClass('show-arrow');=0A=
	$("a#show-dropdown").click(function() {=0A=
		$("#text-size").toggleClass('open');=0A=
		$("#dropdown").slideToggle();=0A=
		return false }=0A=
		);=0A=
	$("a#close").click(function(){=0A=
		$("#dropdown").hide('slow');=0A=
		$("#text-size").toggleClass('open');=0A=
		});=0A=
	$("#up").fontscale("#main-content *, #trial-count =
p","up",{unit:"px",increment:1});=0A=
	$("#down").fontscale("#main-content *, #trial-count =
p","down",{unit:"px",increment:1});=0A=
	$("#reset").fontscale("#main-content *, #trial-count p","reset");=0A=
	=
$("#up").click(function(event){event.preventDefault();event.stopPropagati=
on();});=0A=
	=
$("#down").click(function(event){event.preventDefault();event.stopPropaga=
tion();});=0A=
	=
$("#reset").click(function(event){event.preventDefault();event.stopPropag=
ation();});=0A=
	=
$("#close").click(function(event){event.preventDefault();event.stopPropag=
ation();});=0A=
=0A=
	$('#main-content li').addClass ("color-bullet");=0A=
	$('#main-content li').wrapInner('<span class=3D"li-content" />');=0A=
=0A=
	$(window).unload(function(){=0A=
		$('ul.sf-menu li.current').hideSuperfishUl();=0A=
	})=0A=
}=0A=

------=_NextPart_000_0023_01D01877.4AA497E0
Content-Type: application/octet-stream
Content-Transfer-Encoding: quoted-printable
Content-Location: http://clinicaltrials.gov/ct2/html/images/foresee/foresee-trigger.js

// Initialize with options
var $$FSR =3D {
   'timestamp': 'January 31, 2012 @ 4:43 PM',
   'version': '11.0.0',
   'enabled': true,
   'sessionreplay': true,
   'auto' : true,
   'encode' : true,
   'files': '/ct2/html/images/foresee/',
   'id': 'WyHFr2m0PoaGCBUsi00QIQ=3D=3D',
   'definition': 'foresee-surveydef.js',
   'replay_id': 'clinicaltrials.gov',
   'renderer':'W3C',	// or "ASRECORDED"
   'layout':'CENTERFIXED',	// or "LEFTFIXED" or "LEFTSTRETCH" or =
"CENTERSTRETCH"
   'sites': [
      {
         path: /\w+-?\w+\.(com|org|edu|gov|net|co\.uk)/
      },
      {
         path: '.',
         domain: 'default'
      }
   ],
   storageOption: 'cookie'
};
// -------------------------------- DO NOT MODIFY ANYTHING BELOW THIS =
LINE ---------------------------------------------
(function(config){var k=3Dvoid 0,r=3D!0,s=3Dnull,v=3D!1;function =
x(){return function(){}}=0A=
(function(y){function =
P(a,c){g.controller.execute(g.controller.lb,{sp:a,when:c,qualifier:k,invi=
te:v})}function Z(a,c){setTimeout(function(){a.Rc(c)},1)}function =
I(a){return =
y.orientation?0=3D=3Dy.orientation?a.sa?a.sa:a:a.Qc?a.Qc:a:a.sa?a.sa:a}fu=
nction ga(a){return =
l("<iframe>").I({zoom:1,position:"absolute",top:0,left:0,height:a.h,width=
:I(a.w),zIndex:(j.qc||1E4)+2,border:"none",backgroundColor:"#fff",filter:=
"alpha(opacity=3D0)",opacity:0}).Ab({src:a.href+"shim.gif",frameborder:0,=
scrolling:"no",alt:"Survey Invitation Helper Window - Please Ignore",=0A=
width:I(a.w),height:a.h})}function ha(a){var =
a=3Db.A({bgcolor:"#333",opacity:0.8,hide:v},a),c=3Dt.r,d=3Dl("<div =
class=3D'fsrmodal'>").I({display:"block",position:"fixed",top:0,left:0,wi=
dth:"100%",height:"100%",zIndex:j.qc||1E4}),e=3D!q.compatMode||"CSS1Compa=
t"=3D=3Dq.compatMode?q.getElementsByTagName("html")[0]:q.body,e=3Dl("<div=
 =
class=3D'fsrscreen'>").I({display:"block",position:"absolute",left:0,top:=
0,width:"100%",height:Math.max(e.scrollHeight,e.clientHeight),backgroundC=
olor:a.bgcolor,opacity:a.opacity,filter:"alpha(opacity=3D"+=0A=
Math.floor(100*a.opacity)+")"});d.append(e);"Explorer"=3D=3Dc.type&&(d.I(=
{position:"absolute",left:0}),c=3Dfunction(){arguments.callee.ib.I({top:a=
rguments.callee.Lc.scrollTop})},c.ib=3Dd,c.Lc=3Dl(q.body)[0],$=3DsetInter=
val(c,80));a.hideOnClick&&d.bind("click",function(){this.remove()});retur=
n d}function A(a,c){return(c?a.get(c):a)||""}function =
N(a){return[a||f.g.j(),(a||f.g.j()).get("cp")||{}]}function =
ia(a,c,b){var e=3Dfunction(a,c){return =
function(b){c.call(a,b)}}(a,b);"beforeunload"=3D=3Dc?a.onbeforeunload=3Da=
.onbeforeunload?=0A=
function(a,c,b){return =
function(){a.apply(c,[]);b.apply(c,[])}}(a.onbeforeunload,a,b):b:"mouseen=
ter"=3D=3D=3Dc?a.attachEvent?a.attachEvent("on"+c,e):a.addEventListener("=
mouseover",i.tc.Ld(b),v):"mouseleave"=3D=3D=3Dc?a.attachEvent?a.attachEve=
nt("on"+c,e):a.addEventListener("mouseout",i.tc.Md(b),v):(J[ja++]=3D{Yc:b=
,Ac:e},a.attachEvent?a.attachEvent("on"+c,e):a.addEventListener(c,e,v))}f=
unction aa(a,c){if(""=3D=3D=3Da&&c)return c;var d=3Da.split(" =
"),e=3Dd.shift(),h;if("#"=3D=3De.charAt(0)){var =
f=3Db.Ec(e.substring(1));h=3Df?[f]:=0A=
[]}else{h=3D"."!=3D=3De.charAt(0)?e.split(".")[0]:"*";var =
G=3De.split("."),g=3Ds;-1!=3Db.z("[",h)&&(g=3Dh,h=3Dh.substr(0,b.z("[",h)=
));for(var f=3Dfunction(a){var =
c=3Darguments.callee,d;if(!(d=3D!c.Wc))if(d=3Dc.Jc,0=3D=3Da.className.len=
gth)d=3Dv;else{for(var e=3Da.className.split(" =
"),h=3Dd.length,f=3D0;f<d.length;f++)b.Ib(d[f],e)&&h--;d=3D0=3D=3Dh}if(d&=
&(!c.Vc||ka(a,c.attributes)))return =
a},j=3D[],m=3D0;m<c.length;m++)for(var =
K=3Dc[m].getElementsByTagName(h),Q=3D0;Q<K.length;Q++)j.push(K[Q]);G&&G.s=
hift();h=3D[];f.Jc=3DG;if(g!=3Ds)var L=3Db.z("[",g),L=3Dg.substring(L+=0A=
1,g.lastIndexOf("]")).split("][");f.attributes=3Dg!=3Ds?L:s;f.Wc=3D-1!=3D=
b.z(".",e)&&0<G.length;f.Vc=3Dg!=3Ds;for(e=3D0;e<j.length;e++)f(j[e])&&h.=
push(j[e])}return aa(d.join(" "),h)}function ka(a,c){function d(a){var =
c=3D"";b.m(["!","*","~","$","^"],function(d,e){if(-1!=3Db.z(e,a))return =
c=3De,v});return c}for(var e=3Dr,h=3D0;h<c.length;h++){var =
f=3Dc[h].split("=3D"),g=3Df.shift(),f=3D2<f.length?f.join("=3D"):f[0],z=3D=
d(g)+"=3D",j=3Dfunction(a,c){var b=3Da.match(c);return =
b&&0<b.length},g=3D"=3D"!=3Dz?g.substring(0,g.length-1):g,g=3Da.getAttrib=
ute(g);=0A=
switch(z){case "=3D":e&=3Dg=3D=3D=3Df;break;case =
"!=3D":e&=3Dg!=3D=3Df;break;case "*=3D":e&=3Dj(g,f);break;case =
"~=3D":e&=3Dj(g,RegExp("\\b"+f+"\\b","g"));break;case =
"^=3D":e&=3Dj(g,RegExp("^"+f));break;case =
"$=3D":e&=3Dj(g,RegExp(f+"$"));break;default:e=3Dv}}return e}function =
b(a){g=3Db.A(g,a)}var =
g=3D{},j=3D{},m=3Dm=3Dthis,q=3Dm.document;b.Ha=3D!m.opera&&!!q.attachEven=
t;b.tb=3D864E5;var =
M=3DObject.prototype.hasOwnProperty,R=3DObject.prototype.toString,ba=3D[]=
,S=3Dv,B=3Dv,H;b.q=3Dfunction(a){return =
s!=3D=3Da&&k!=3D=3Da};b.J=3Dfunction(a){return"[object =
Function]"=3D=3D=3DR.call(a)};=0A=
b.C=3Dfunction(a){return"[object =
Array]"=3D=3D=3DR.call(a)};b.N=3Dfunction(a){return"string"=3D=3D=3Dtypeo=
f a};b.Ia=3Dfunction(a){return"number"=3D=3D=3Dtypeof =
a};b.ba=3Dfunction(a){if(!a||"[object =
Object]"!=3D=3DR.call(a)||a.nodeType||a.setInterval||a.constructor&&!M.ca=
ll(a,"constructor")&&!M.call(a.constructor.prototype,"isPrototypeOf"))ret=
urn v;for(var c in a);return =
c=3D=3D=3Dk||M.call(a,c)||!M.call(a,c)&&M.call(Object.prototype,c)};b.A=3D=
function(){var =
a=3Darguments[0]||{},c=3D1,d=3Darguments.length,e,h,f;"object"!=3D=3Dtype=
of a&&!b.J(a)&&=0A=
(a=3D{});d=3D=3D=3Dc&&(a=3Dthis,--c);for(;c<d;c++)if((e=3Darguments[c])!=3D=
s)for(h in e)f=3De[h],a!=3D=3Df&&f!=3D=3Dk&&(a[h]=3Df);return =
a};b.qb=3Dfunction(a){var c;if(b.ba(a)){c=3D{};for(var d in =
a)c[d]=3Db.qb(a[d])}else if(b.C(a)){c=3D[];d=3D0;for(var =
e=3Da.length;d<e;d++)c[d]=3Db.qb(a[d])}else c=3Da;return =
c};b.qa=3Dfunction(){for(var =
a=3D{},c=3D0,d=3Darguments.length;c<d;c++){var =
e=3Darguments[c];if(b.ba(e))for(var h in e){var =
f=3De[h],g=3Da[h];a[h]=3Dg&&b.ba(f)&&b.ba(g)?b.qa(g,f):b.qb(f)}}return =
a};b.Ka=3Dx();b.now=3Dfunction(){return+new Date};b.z=3Dfunction(a,=0A=
c){if(b.C(c)||b.ba(c)){for(var d in c)if(c[d]=3D=3D=3Da)return =
d;return-1}return(""+c).indexOf(a)};b.Ib=3Dfunction(a,c){return-1!=3Db.z(=
a,c)};b.m=3Dfunction(a,c){var =
d,e=3D0,h=3Da.length;if(h=3D=3D=3Dk||b.J(a))for(d in =
a){if(c.call(a[d],d,a[d])=3D=3D=3Dv)break}else =
for(d=3Da[0];e<h&&c.call(d,e,d)!=3D=3Dv;d=3Da[++e]);return =
a};b.Ec=3Dfunction(a){return =
q.getElementById(a)};b.trim=3Dfunction(a){return =
a.toString().replace(/\s+/g," =
").replace(/^\s+|\s+$/g,"")};b.Mc=3Dfunction(a){return =
a.toString().replace(/([-.*+?^${}()|[\]\/\\])/g,"\\$1")};=0A=
b.aa=3Dfunction(a,c,b){for(var =
e=3Da.split("."),c=3Dc[e.shift()],h=3Db,f;c!=3Ds&&0<e.length;)c=3Dc[e.shi=
ft()];if(c){e=3Da.split(".");for(f;e.length&&(f=3De.shift());)h=3Dh[f]?h[=
f]:h[f]=3D{};e=3Da.split(".");h=3Db;for(f;e.length&&(f=3De.shift());)0<e.=
length?h=3Dh[f]:h[f]=3Dc}};b.Y=3Dfunction(){return =
q.location.href};b.Da=3Dfunction(){return =
q.referrer};b.Ca=3Dfunction(){return =
q.location.protocol};b.Ea=3Dfunction(a){return =
encodeURIComponent(a)};b.U=3Dfunction(a){return =
decodeURIComponent(a)};b.Ya=3Dthis;b.Z=3Dfunction(a,c){a&&b.q(c)&&(a=3Dfu=
nction(a,=0A=
c,b){return function(){setTimeout(function(a,c){return =
function(){c.call(a)}}(a,c),b)}}(b.Ya,a,c));if(!S&&b.J(a))ba.push(a);else=
 if(S&&b.J(a))a.call(b.Ya);else if(a=3D=3D=3Dk){S=3Dr;for(var =
d;d=3Dba.shift();)d.call(b.Ya)}};b.ub=3Ds;b.Z(function(){b.ub=3Dq.getElem=
entsByTagName("head")[0]||q.documentElement});b.gb=3Dfunction(a,c,d){var =
d=3Dd||b.Ka,e=3Dq.createElement(c);if(!(c=3D"script"=3D=3D=3Dc))e.rel=3D"=
stylesheet",e.media=3D"screen";e.type=3Dc?"text/javascript":"text/css";c&=
&(b.Ha?e.onreadystatechange=3Dfunction(){("loaded"=3D=3Dthis.readyState||=0A=
"complete"=3D=3Dthis.readyState)&&d("ok")}:e.onload=3Dfunction(){d("ok")}=
,e.onerror=3Dfunction(){d("error")});e[c?"src":"href"]=3D0=3D=3Db.z("//",=
a)?b.Ca()+a:a;b.ub.appendChild(e);if(!c){var h,f;"sheet"in =
e?(h=3D"sheet",f=3D"cssRules"):(h=3D"styleSheet",f=3D"rules");var =
g=3DsetInterval(function(){try{e[h]&&e[h][f].length&&(clearInterval(g),cl=
earTimeout(z),d(r,e))}catch(a){}finally{}},10),z=3DsetTimeout(function(){=
clearInterval(g);clearTimeout(z);d(v,e)},2500)}};b.Sd=3Dfunction(a){var =
c=3Db.now(),d;do d=3Db.now();while(d-c<a)};q.addEventListener?=0A=
H=3Dfunction(){q.removeEventListener("DOMContentLoaded",H,v);b.Z()}:b.Ha&=
&(H=3Dfunction(){"complete"=3D=3D=3Dq.readyState&&(q.detachEvent("onready=
statechange",H),b.Z())});if(!B){B=3Dr;if("complete"=3D=3D=3Dq.readyState)=
return =
b.Z();q.addEventListener?(q.addEventListener("DOMContentLoaded",H,v),y.ad=
dEventListener("load",b.Z,v)):b.Ha&&(q.attachEvent("onreadystatechange",H=
),y.attachEvent("onload",b.Z))}b.startTime=3Db.now();m.FSR=3Db;m.FSR.opts=
=3Dg;m.FSR.prop=3Dj;b.g=3D{};b.g.wc=3D{};var n=3Db.g.wc;b.g.sc=3D{};var =
i=3Db.g.sc,D;D||(D=3D{});=0A=
(function(){function a(a){return a instanceof =
Date?isFinite(this.valueOf())?this.getUTCFullYear()+"-"+c(this.getUTCMont=
h()+1)+"-"+c(this.getUTCDate())+"T"+c(this.getUTCHours())+":"+c(this.getU=
TCMinutes())+":"+c(this.getUTCSeconds())+"Z":s:a.valueOf()}function =
c(a){return 10>a?"0"+a:a}function b(a){f.lastIndex=3D0;return =
f.test(a)?'"'+a.replace(f,function(a){var =
c=3Dj[a];return"string"=3D=3D=3Dtypeof =
c?c:"\\u"+("0000"+a.charCodeAt(0).toString(16)).slice(-4)})+'"':'"'+a+'"'=
}function e(c,h){var f,u,j,p,n=3Dg,i,=0A=
l=3Dh[c];l&&"object"=3D=3D=3Dtypeof l&&(l instanceof Date||l instanceof =
Date||l instanceof Boolean||l instanceof String||l instanceof =
Number)&&(l=3Da(l));"function"=3D=3D=3Dtypeof =
m&&(l=3Dm.call(h,c,l));switch(typeof l){case "string":return b(l);case =
"number":return isFinite(l)?""+l:"null";case "boolean":case =
"null":return""+l;case =
"object":if(!l)return"null";g+=3Dz;i=3D[];if("[object =
Array]"=3D=3D=3DObject.prototype.toString.apply(l)){p=3Dl.length;for(f=3D=
0;f<p;f+=3D1)i[f]=3De(f,l)||"null";j=3D0=3D=3D=3Di.length?"[]":g?"[\n"+g+=
i.join(",\n"+=0A=
g)+"\n"+n+"]":"["+i.join(",")+"]";g=3Dn;return =
j}if(m&&"object"=3D=3D=3Dtypeof =
m){p=3Dm.length;for(f=3D0;f<p;f+=3D1)"string"=3D=3D=3Dtypeof =
m[f]&&(u=3Dm[f],(j=3De(u,l))&&i.push(b(u)+(g?": ":":")+j))}else for(u in =
l)Object.prototype.hasOwnProperty.call(l,u)&&(j=3De(u,l))&&i.push(b(u)+(g=
?": =
":":")+j);j=3D0=3D=3D=3Di.length?"{}":g?"{\n"+g+i.join(",\n"+g)+"\n"+n+"}=
":"{"+i.join(",")+"}";g=3Dn;return j}}var =
h=3D/[\u0000\u00ad\u0600-\u0604\u070f\u17b4\u17b5\u200c-\u200f\u2028-\u20=
2f\u2060-\u206f\ufeff\ufff0-\uffff]/g,f=3D/[\\\"\x00-\x1f\x7f-\x9f\u00ad\=
u0600-\u0604\u070f\u17b4\u17b5\u200c-\u200f\u2028-\u202f\u2060-\u206f\ufe=
ff\ufff0-\uffff]/g,=0A=
g,z,j=3D{"\u0008":"\\b","\t":"\\t","\n":"\\n","\u000c":"\\f","\r":"\\r",'=
"':'\\"',"\\":"\\\\"},m;"function"!=3D=3Dtypeof =
D.stringify&&(D.stringify=3Dfunction(a,c,b){var =
d;z=3Dg=3D"";if("number"=3D=3D=3Dtypeof b)for(d=3D0;d<b;d+=3D1)z+=3D" =
";else"string"=3D=3D=3Dtypeof =
b&&(z=3Db);if((m=3Dc)&&"function"!=3D=3Dtypeof c&&("object"!=3D=3Dtypeof =
c||"number"!=3D=3Dtypeof c.length))throw Error("JSON.stringify");return =
e("",{"":a})});"function"!=3D=3Dtypeof =
D.parse&&(D.parse=3Dfunction(a,c){function b(a,d){var =
e,h,f=3Da[d];if(f&&"object"=3D=3D=3Dtypeof f)for(e in =
f)Object.prototype.hasOwnProperty.call(f,=0A=
e)&&(h=3Db(f,e),h!=3D=3Dk?f[e]=3Dh:delete f[e]);return c.call(a,d,f)}var =
d,a=3D""+a;h.lastIndex=3D0;h.test(a)&&(a=3Da.replace(h,function(a){return=
"\\u"+("0000"+a.charCodeAt(0).toString(16)).slice(-4)}));if(/^[\],:{}\s]*=
$/.test(a.replace(/\\(?:["\\\/bfnrt]|u[0-9a-fA-F]{4})/g,"@").replace(/"[^=
"\\\n\r]*"|true|false|null|-?\d+(?:\.\d*)?(?:[eE][+\-]?\d+)?/g,"]").repla=
ce(/(?:^|:|,)(?:\s*\[)+/g,"")))return d=3D(new Function("return =
"+a))(),"function"=3D=3D=3Dtypeof c?b({"":d},""):d;throw new =
SyntaxError("JSON.parse");})})();=0A=
b.g.JSON=3DD;b.g.f=3D{};var =
f=3Db.g.f,T=3D1,U=3D9,V=3DArray.prototype.slice;i.vc=3Dfunction(a,c){c=3D=
c||q;if(a.nodeType&&a.nodeType=3D=3D=3DU&&(a=3Dq.body,a=3D=3D=3Ds))return=
[q];if(a.nodeType&&a.nodeType=3D=3D=3DT)return[a];if(a.ea&&b.N(a.ea))retu=
rn V.call(a,0);c&&(c=3Di.l.Wa(c));if(b.C(a))return a;if(b.N(a)){for(var =
d=3D[],e=3D0;e<c.length;e++)d=3Dd.concat(aa(a,[c[e]]));return d}return =
s};n.F=3D{};n.F.H=3Dfunction(){this.wa=3D[]};n.F.H.prototype.Ad=3Dfunctio=
n(a){this.wa[this.wa.length]=3D{Xc:v,Gc:a}};n.F.H.prototype.M=3Dfunction(=
){for(var a=3D0;a<this.wa.length;a++){var c=3D=0A=
this.wa[a];c.Gc.apply(this,arguments);c.Xc&&(this.wa.splice(a,1),a--)}};n=
.Hb=3Dfunction(){for(var =
a=3Dm.navigator.userAgent.replace(/[\s\\\/\.\(\);:]/gim,""),c=3D"",d=3Db.=
now()+"",e=3D0;e<a.length-1;e+=3Da.length/7)c+=3DNumber(a.charCodeAt(Math=
.round(e))%16).toString(16);7<c.length&&(c=3Dc.substr(c.length-7));return=
 =
c+"-"+a.length+d.substr(d.length-6)+"-xxxx-xxxx-xxxxx".replace(/[xy]/g,fu=
nction(a){var =
c=3D16*Math.random()|0;return("x"=3D=3Da?c:c&3|8).toString(16)})};b.g.vb=3D=
{};var p=3Db.g.vb;p.ka=3D[];p.Nd=3Dfunction(a,c,d){if(a.SR&&=0A=
a.SR.updatedAt)for(var e=3D0;e<p.ka.length;e++){var =
f=3Dp.ka[e];if(f.Qb.SR&&f.Qb.SR.updatedAt=3D=3Da.SR.updatedAt){if(1500>b.=
now()-f.Hd)return =
f.zd;p.ka.splice(e,1);break}}c=3Db.g.JSON.stringify(a,c,d);p.ka[p.ka.leng=
th]=3D{Qb:a,zd:c,Hd:b.now()};return c};i.l=3Dfunction(a,c){return new =
i.l.prototype.Ga(a,c)};var =
ma=3Dy.document,ca=3DArray.prototype.push,V=3DArray.prototype.slice,T=3D1=
,U=3D9;i.l.qa=3Dfunction(a,c){var =
d=3Da.length,e=3D0;if(b.Ia(c.length))for(var =
f=3Dc.length;e<f;e++)a[d++]=3Dc[e];else =
for(;c[e]!=3D=3Dk;)a[d++]=3Dc[e++];a.length=3D=0A=
d;return a};i.l.Td=3Dfunction(a,c){var =
d=3Dc||[];a!=3Ds&&(a.length=3D=3Ds||b.N(a)||b.J(a)||!b.J(a)&&a.setInterva=
l?ca.call(d,a):i.l.qa(d,a));return d};i.l.wb=3Dfunction(a,c){var =
b=3D{};b[a]=3Dc;return =
b};i.l.zc=3Dfunction(a){a=3Db.trim(a).toLowerCase();return =
0=3D=3Db.z("<option",a)?"SELECT":0=3D=3Db.z("<li",a)?"UL":0=3D=3Db.z("<tr=
",a)?"TBODY":0=3D=3Db.z("<td",a)?"TR":"DIV"};i.l.Wa=3Dfunction(a){a.setIn=
terval||a.nodeType&&(a.nodeType=3D=3D=3DT||a.nodeType=3D=3D=3DU)?a=3D[a]:=
b.N(a)?a=3Di.l(a).pb():a.ea&&b.N(a.ea)&&(a=3Da.pb());return =
a};i.l.Rd=3Dfunction(a,=0A=
c){var b,e=3D[],f;b=3D!!r;for(var =
g=3D0,G=3Da.length;g<G;g++)f=3D!!c(a[g],g),b!=3D=3Df&&e.push(a[g]);return=
 =
e};i.l.prototype.Ga=3Dfunction(a,c){this.length=3D0;this.ea=3D"_4cCommonD=
om.Query";if(!a)return =
this;if(a.setInterval||a.nodeType)this[0]=3Da,this.length=3D1;else{var =
d=3D[];if(a.ea&&b.N(a.ea))d=3Da.pb();else if(b.C(a))d=3Da;else =
if(b.N(a)&&0=3D=3Db.z("<",b.trim(a))&&-1!=3Db.z(">",b.trim(a))){var =
e=3Di.l.zc(a),e=3Dq.createElement(e);e.innerHTML=3Da;b.Ha?d.push(e.firstC=
hild):d.push(e.removeChild(e.firstChild))}else{if(-1!=3Db.z(",",a)){d=3D=0A=
a.split(",");for(e=3D0;e<d.length;e++)d[e]=3Db.trim(d[e])}else =
d=3D[a];for(var =
e=3D[],f=3D0;f<d.length;f++)e=3De.concat(i.vc(d[f],c));d=3De}ca.apply(thi=
s,d)}return this};i.l.prototype.m=3Dfunction(a){return =
b.m(this,a)};i.l.prototype.pb=3Dfunction(){return =
V.call(this,0)};i.l.prototype.constructor=3Di.l;i.l.prototype.Ga.prototyp=
e=3Di.l.prototype;m.FSR._query=3Dfunction(a,c){return =
i.l(a,c)};p.n=3Dfunction(a,c){a||(a=3Dn.Hb());this.bb=3Da.replace(/[- =
]/g,"");p.n.S||p.n.eb();this.ra=3Dc||{};this.data=3D{};this.xc=3Dnew =
n.F.H;this.yd=3D=0A=
4E3};p.n.prototype.set=3Dfunction(a,c){this.Xa();this.S[a]=3Dc;this.ma()}=
;p.n.prototype.get=3Dfunction(a){this.Xa();return =
a?this.S[a]:this.S};p.n.prototype.Eb=3Dfunction(a){this.Xa();delete =
this.S[a];this.ma()};p.n.prototype.Ja=3Dfunction(){this.S=3D{};var =
a=3Dthis.ra.duration;this.ra.duration=3D-1;this.ma();a?this.ra.duration=3D=
a:delete this.ra.duration};p.n.prototype.Xa=3Dfunction(){try{var =
a=3Dp.n.Q(this.bb);this.S=3Db.g.JSON.parse(a)}catch(c){this.S=3D{}}this.S=
||(this.S=3D{})};p.n.prototype.ma=3Dfunction(){var =
a=3Db.g.JSON.stringify(this.S);=0A=
this.bb.length+b.Ea(a).length>this.yd&&this.xc.M(this);p.n.write(this.bb,=
a,this.ra)};p.n.Q=3Dfunction(a){return(a=3Dm.document.cookie.match("(?:^|=
;)\\s*"+b.Mc(a)+"=3D([^;]*)"))?b.U(a[1]):s};p.n.write=3Dfunction(a,c,d){v=
ar =
e=3D!d||!b.q(d.encode)||d.encode?b.Ea(c):c,a=3Db.Ea(a);b.m(d,function(a,c=
){if(c!=3Ds){var d;a:switch(a){case "duration":d=3D"=3D"+(new =
Date(b.now()+c*b.tb)).toGMTString();break a;case "secure":d=3D"";break =
a;default:d=3D"=3D"+c}e+=3D";"+("duration"=3D=3D=3Da?"expires":a)+d}});m.=
document.cookie=3Da+"=3D"+e;return a.length+=0A=
e.length+2};p.n.Ja=3Dfunction(a,c){p.n.write(a,"",b.A(c,{duration:-1}))};=
p.n.eb=3Dfunction(a){a&&a.apply(p.n)};p.n.isSupported=3Dfunction(){return=
 r};var da=3D{};f.ya=3Dfunction(a,c){function d(a){this.va=3Da()}var =
e=3Dda[a];if(e!=3Ds)return =
e;d.prototype.set=3Dfunction(a,c){if(b.ba(a))for(var d in =
a)this.va.set(d,a[d]);else =
this.va.set(a,c)};d.prototype.get=3Dfunction(a){return =
this.va.get(a)};d.prototype.$a=3Dfunction(a){this.va.Eb(a)};d.prototype.E=
b=3Dfunction(){this.va.Ja()};return e=3Dda[a]=3Dnew =
d(c)};m.FSR._storage=3Dfunction(a,=0A=
c,d){a=3Db.ae.vb(a);if(d=3D=3D=3Dk&&b.N(c))return =
a.get(c);d!=3D=3Dk?a.set(c,d):c!=3D=3Dk&&a.set(c);return =
a.Pd()};f.K=3D{};f.K.Bd=3D{host:"survey.foreseeresults.com",path:"/survey=
",url:"/display"};f.K.B=3D{host:"controller.4seeresults.com",path:"/fsrSu=
rvey",url:"/OTCImg",Ta:3};f.K.event=3D{host:"events.foreseeresults.com",p=
ath:"/rec",url:"/process"};f.K.domain=3D{host:"survey.foreseeresults.com"=
,path:"/survey",url:"/FSRImg",Ta:3};f.K.rd=3D{host:"replaycontroller.4see=
results.com",path:"/images",enabled:v};b.g.yc=3D{};var t=3Db.g.yc;=0A=
n.u=3D{};n.u.ta=3Dfunction(){return =
0+100*Math.random()};n.u.ja=3Dfunction(a,c,d){var =
e=3D"";a&&b.m(a,function(a,f){e+=3D(0!=3De.length?"&":"")+(c?c+"["+a+"]":=
a)+"=3D"+(d?f:b.Ea(f))});return =
e};n.u.hash=3Dfunction(a){a=3Da.split("_");return =
3*a[0]+1357+""+(9*a[1]+58)};n.u.Tb=3Dfunction(a){a=3Da.replace(/[\[]/,"\\=
[").replace(/[\]]/,"\\]");a=3DRegExp("[\\?&]"+a+"=3D([^&#]*)").exec(b.Y()=
);return a=3D=3Ds?v:a[1]};n.u.na=3Dfunction(a,c){return =
a[c]||a.files};f.g=3D{};f.g.oa=3Dfunction(a){return =
a+(g.site.cookie?"."+g.site.cookie:"")};f.g.j=3D=0A=
function(a,c){var d=3Df.g.oa("fsr.s"),d=3Df.ya(d,f.g.Fa(d));return =
a?b.q(c)?d.set(a,c):d.get(a):d};f.g.Pc=3Dfunction(a,c){var =
d=3Da.name;b.m([a.site,a.section,c,f.g.j("q"),f.g.j("l")],function(a,c){d=
+=3Dc?"-"+c:""});return =
d};f.g.Sc=3Dfunction(a){b.gb(n.u.na(g.site,"js_files")+(g.definition||"fo=
resee-surveydef.js"),"script",function(c){"ok"=3D=3D=3Dc&&(b.A(j,b.proper=
ties),g.xa=3Dg.surveydefs=3Db.surveydefs,a())})};f.g.log=3Dfunction(a,c){=
if(j.events.enabled){var =
d=3Df.g.j(),e=3Dd.get("sd"),e=3Db.q(e)?g.xa[e]:g.sd,h=3Dnew Date;(new =
w.O(f.K.event,=0A=
"logit")).send({cid:g.id,rid:d.get("rid")||"",cat:e.name,sec:e.section||"=
",type:d.get("q")||"",site:g.site.name||"",lang:d.get("l")||b.$S.locale||=
"",msg:a,param:c,tms:h.getTime(),tmz:6E4*h.getTimezoneOffset()})}};f.g.Fa=
=3Dfunction(a){var c;switch(g.storageOption){case =
"window":c=3Dfunction(){var a=3Darguments.callee;return new =
p.Kd(a.Pb,a.Gb||{})};break;default:c=3Dfunction(){var =
a=3Darguments.callee;return new =
p.n(a.Pb,b.A({path:"/",domain:a.jb.site.domain,secure:a.jb.site.secure,en=
code:a.jb.encode},a.Gb||=0A=
{}))}}c.Pb=3Da;c.jb=3Dg;c.Gb=3Dk;return c};var =
E=3Dnavigator.userAgent,F=3D[{ia:E,ga:"Chrome",T:"Chrome"},{ia:navigator.=
vendor,ga:"Apple",T:"Safari",rb:"Version"},{sa:y.opera,T:"Opera"},{ia:E,g=
a:"Firefox",T:"Firefox"},{ia:E,ga:"Netscape",T:"Netscape"},{ia:E,ga:"MSIE=
",T:"Explorer",rb:"MSIE"},{ia:E,ga:"Gecko",T:"Mozilla",rb:"rv"}],W;t.r=3D=
{$d:E};t.r.platform=3D(navigator.platform.match(/mac|win32|linux|iphone|i=
pad|ipod|blackberry|wince|android/i)||["other"])[0].toLowerCase();navigat=
or.userAgent.match(/android/i)&&=0A=
(t.r.platform=3D"android");navigator.userAgent.match(/windows =
phone/i)&&(t.r.platform=3D"winmobile");"other"=3D=3Dt.r.platform&&m.orien=
tation!=3Dk&&(t.r.platform=3D"mobile");t.r.type=3Dfunction(){for(var =
a=3D0;a<F.length;a++){var =
c=3DF[a].ia,d=3DF[a].sa;W=3DF[a].rb||F[a].T;if(c&&-1!=3Db.z(F[a].ga,c)||d=
)return F[a].T}return"unknown"}();t.r.version=3Dfunction(){var =
a=3D"unknown";b.m([E,navigator.appVersion],function(c,d){var =
e=3Db.z(W,d);if(-1!=3De)return =
a=3DparseFloat(d.substring(e+W.length+1)),v});return =
a}();t.r.Nc=3Dfunction(){try{var a;=0A=
a=3Dnavigator.plugins["Shockwave Flash"]?navigator.plugins["Shockwave =
Flash"].description:(new =
ActiveXObject("ShockwaveFlash.ShockwaveFlash")).GetVariable("$version")||=
"0 r0";a=3Da.match(/\d+/g);return =
parseInt(a[0]||"0."+a[1]||0)}catch(c){return"0 =
r0"}}();t.r.name=3Dt.r.type;t.r.Sb=3D"Unknown";b.m([["win32","Windows"],[=
"mac","Mac"],["linux","Linux"],["iphone","iOS"],["ipad","iOS"],["ipad","i=
OS"],["android","Android"],["blackberry","Blackberry"],["winmobile","Wind=
ows Phone"]],function(a,c){t.r.platform=3D=3D=3D=0A=
c[0]&&(t.r.Sb=3Dc[1])});var =
ja=3D100,J=3D{};i.l.prototype.bind=3Dfunction(a,c){return =
this.m(function(){ia(this,a,c)})};i.l.prototype.Dd=3Dfunction(a){this.m(f=
unction(){var c,b=3Ds,e;for(e in =
J)if(J[e].Yc=3D=3D=3Da){c=3DJ[e].Ac;b=3De;break}b!=3Ds&&(this.detachEvent=
?this.detachEvent("onkeyup",c):this.removeEventListener("keyup",c,v),dele=
te =
J[b])})};i.l.prototype.G=3Dfunction(a){return!a?this:this.m(function(){if=
(0!=3Dthis.className.length){var c=3Dthis.className.split(" =
");b.m(a.split(" "),function(a,e){b.Ib(e,c)||c.push(e)});=0A=
this.className=3Dc.join(" ")}else =
this.className=3Da})};i.l.prototype.gc=3Dfunction(a){!a||this.m(function(=
){if(0!=3Dthis.className.length){var c=3Dthis.className.split(" =
");b.m(a.split(" "),function(a,e){var =
f=3Db.z(e,c);-1!=3Df&&c.splice(f,1)});this.className=3Dc.join(" =
")}})};i.l.prototype.I=3Dfunction(a,c){if(b.N(a)&&c=3D=3Ds)return =
this[0].style[a];a=3Db.N(a)?i.l.wb(a,c):a;return this.m(function(){var =
c=3Dthis,e=3D{opacity:1,zIndex:1,zoom:1};b.q(c.style)&&b.m(a,function(a,b=
){b=3D""+b;isNaN(Number(b))||(b=3D!e[a]?b+"px":b);=0A=
c.style[a]=3Db})})};i.l.prototype.height=3Dfunction(a){if(a)return =
this.I("height",a+(-1=3D=3Db.z("px",a)?"px":""));a=3D"undefined"!=3Dtypeo=
f =
this[0].currentStyle?this[0].currentStyle:ma.defaultView.getComputedStyle=
(this[0],s);return"auto"=3D=3Da.height?this[0].clientHeight:parseInt(a.he=
ight,10)};i.l.prototype.Ab=3Dfunction(a,c){return =
b.N(a)&&c=3D=3Ds?this[0]?this[0].getAttribute(a):"":this.m(function(){a=3D=
b.N(a)?i.l.wb(a,c):a;for(var d in =
a)this.setAttribute(d,a[d])})};i.l.prototype.append=3Dfunction(a){a=3Di.l=
.Wa(a);return this.m(function(){for(var c=3D=0A=
0;c<a.length;c++)this.appendChild(a[c])})};i.l.prototype.Dc=3Dfunction(a)=
{a=3Di.l.Wa(a);this.m(function(){for(var =
c=3Dthis.parentNode,b=3D0;b<a.length;b++)c.insertBefore(a[b],this)})};i.l=
.prototype.remove=3Dfunction(a){return =
this.m(function(){a?l(a,this).remove():this.parentNode.removeChild(this)}=
)};b.g.uc=3D{};var =
w=3Db.g.uc,X=3D{},ea=3D["onload","onerror","onabort"];b.m(ea,function(a,c=
){X[c]=3Dfunction(){this.La(0=3D=3Darguments.callee.T?1:0);this.Qa=3Dv};X=
[c].T=3Da});w.O=3Dfunction(a,c){this.options=3Db.A({},a);this.Qa=3Dv;this=
.event=3D=0A=
c;this.sb=3D0;return =
this};w.O.prototype.La=3Dfunction(a,c){if(this.Qa)switch(this.Qa=3Dv,this=
.status=3Da,a){case 1:(this.options.onSuccess||b.Ka)(c);break;case =
0:this.event?this.Cd():(this.options.onFailure||b.Ka)(c);break;case =
-1:(this.options.onError||b.Ka)(c)}};w.O.prototype.Cd=3Dfunction(){if(3>t=
his.sb)this.xb();else =
this.onFailure()};w.O.prototype.yb=3Dfunction(a,c){this.Qa=3Dr;var =
d=3Dthis,e=3Dn.u.ja(b.A(a,{uid:b.now()})),e=3Db.Ca()+"//"+this.options.ho=
st+this.options.path+this.options.url+"?"+e,c=3Db.A({},X,c),=0A=
f=3Dnew Image;b.m(ea,function(a,b){f[b]=3Dfunction(){var =
a=3Darguments.callee;a.pa.onload=3Da.pa.onerror=3Da.pa.onabort=3Ds;a.Oc.c=
all(a.self,a.pa);a.pa=3Ds};f[b].Oc=3Dc[b];f[b].pa=3Df;f[b].self=3Dd});f.s=
rc=3De};w.O.prototype.send=3Dfunction(a){this.Gd=3Da;this.xb()};w.O.proto=
type.Ma=3Dfunction(){this.yb(b.A(this.options.Ub,{protocol:b.Ca()}),{onlo=
ad:function(a){!this.options.Ta||a.width=3D=3Dthis.options.Ta?this.La(1,a=
.width):this.La(0,a.width)},onerror:function(){this.La(-1)}})};w.O.protot=
ype.xb=3Dfunction(){var a;this.sb++;a=3Db.A({event:this.event,=0A=
ver:this.sb},this.Gd,a);this.yb(a)};f.Jd=3D{};b.cb=3Dfunction(){q.cookie=3D=
"fsr.a"+(g.site.cookie?"."+g.site.cookie:"")+"=3D"+b.now()+";path=3D/"+(g=
.site.domain?";domain=3D"+g.site.domain+";":";")+(g.site.secure?"secure":=
"")};for(var B=3D$$FSR.sites,C=3D0,na=3DB.length;C<na;C++){var =
O;b.C(B[C].path)||(B[C].path=3D[B[C].path]);for(var =
Y=3D0,oa=3DB[C].path.length;Y<oa;Y++)if(O=3Db.Y().match(B[C].path[Y])){g.=
siteid=3DC;g.site=3D$$FSR.sites[C];g.site.domain?"default"=3D=3Dg.site.do=
main&&(g.site.domain=3Ds):g.site.domain=3DO[0];g.site.secure||=0A=
(g.site.secure=3Ds);g.site.name||(g.site.name=3DO[0]);b.m("files,js_files=
,image_files,html_files,css_files,swf_files".split(","),function(a,c){g.s=
ite[c]||$$FSR[c]&&(g.site[c]=3D$$FSR[c])});break}if(O)break}m.fsr$timer||=
(b.cb(),m.fsr$timer=3DsetInterval(b.cb,1E3));f.D=3D{};f.D.set=3Dfunction(=
a,c,b){b=3DN(b);b[1][a]=3Dc;b[0].set("cp",b[1])};f.D.get=3Dfunction(a,c){=
return N(c)[0][a]};f.D.$a=3Dfunction(a,c){var b=3DN(c);delete =
b[1][a];b[0].set("cp",b[1])};f.D.append=3Dfunction(a,c,b){b=3DN(b);b[1][a=
]=3Db[1][a]?b[1][a]+","+c:c;b[0].set("cp",=0A=
b[1])};f.D.ja=3Dfunction(a){var =
a=3Da||f.g.j(),c=3Da.get("sd"),c=3Db.q(c)?g.xa[c]:g.sd;a.get("browser");a=
=3D{browser:t.r.name+" =
"+t.r.version,os:t.r.Sb,pv:a.get("pv"),url:A(a,"c"),ref_url:A(a,"ru"),loc=
ale:A(a,"l"),site:A(g.site.name),section:A(c.section),referrer:A(a,"r"),t=
erms:A(a,"st"),sessionid:A(a,"rid"),replay_id:A(a,"mid"),flash:t.r.Nc};j.=
meta.user_agent&&(a.user_agent=3Dnavigator.userAgent);if(j.analytics.goog=
le){var =
d=3Dp.n.Q("__utma"),c=3Dp.n.Q("__utmz");d&&""!=3Dd&&(d=3Dd.split("."),a.f=
irst=3Dd[2],a.last=3Dd[3],=0A=
a.current=3Dd[4],a.visits=3Dd[5]);if(c&&""!=3Dc){var =
e=3D[];b.m(["utmgclid","utmcsr","utmccn","utmcmd","utmctr"],function(a,c)=
{e.push(RegExp(c+"=3D([^\\|]*)"))});if(d=3Dc.match(e[0]))a.source=3D"Goog=
le",a.campaign=3D"Google =
Adwords",a.medium=3D"cpc";else{if(d=3Dc.match(e[1]))a.source=3Dd[1];if(d=3D=
c.match(e[2]))a.campaign=3Dd[1];if(d=3Dc.match(e[3]))a.medium=3Dd[1]}if(d=
=3Dc.match(e[4]))a.keyword=3Dd[1]}}c=3Df.g.j("cp")||{};a=3Db.A({},c,a||{}=
);return =
n.u.ja(a,"cpp")};m.FSR.CPPS=3Df.D;m.FSR.CPPS.set=3Df.D.set;m.FSR.CPPS.get=
=3Df.D.get;m.FSR.CPPS.erase=3D=0A=
f.D.$a;m.FSR.CPPS.append=3Df.D.append;var =
l=3Di.l,$=3Ds;f.Ua=3Dfunction(a){this.options=3Da;this.Sa=3Dv;this.Ra=3Dt=
his.body=3Dthis.ua=3Ds;this.Z=3Dr};f.Ua.prototype.show=3Dfunction(){if(!t=
his.Sa){var a=3Dthis,c=3Dthis.options;this.ua=3Dha(c.ib);var =
d=3Dc.content.replace(/{%baseHref%}/g,c.V.href);this.body=3Dl("<div>").I(=
{zoom:1,position:"absolute",width:I(c.V.w),zIndex:(j.qc||1E4)+5,"-webkit-=
text-size-adjust":I(c.V.t)}).G("fsrwin");var =
e=3Dl("<div>").G("fsr_body");e[0].innerHTML=3Dd;d=3Dl("<div>").G("fsr_top=
_ur").append(l("<div>").G("fsr_closeSticky =
fsr_closeButton").bind("click",=0A=
function(){a.X();c.V.close()}));this.body.append(l("<div>").G("fsr_top").=
append(l("<div>").G("fsr_top_ul")).append(d)).append(l("<div>").G("fsr_mi=
ddle").append(e));if(0<c.V.btn.length){var =
f=3Dl("<div>").G("fsr_closeButtons");b.m(c.V.btn,function(c,b){b.bind("cl=
ick",function(){a.X()});f.append(b)});this.body.append(l("<div>").G("fsr_=
closeBody").append(f))}e=3Dl("<div>").G("fsr_body");e[0].innerHTML=3Dc.fo=
oter.replace(/{%baseHref%}/g,c.V.href);this.body.append(l("<div>").G("fsr=
_bottom").append(e));d=3D!q.compatMode||=0A=
"CSS1Compat"=3D=3Dq.compatMode?q.getElementsByTagName("html")[0]:q.body;e=
=3Db.Ia(m.innerHeight)?m.innerHeight:d.clientHeight;d=3Db.Ia(m.innerWidth=
)?m.innerWidth:d.clientWidth;this.Ra=3Dga({w:d,h:e,href:c.V.href});this.u=
a.append(this.Ra);this.body.I({left:-5E3});this.ua.append(this.body);l(q.=
body.firstChild).Dc(this.ua);var =
g=3Dthis.body.height();this.body.I({left:(d-I(c.V.w))/2,top:(e-g)/2});thi=
s.Rb=3Dfunction(){a.X();a.show()};y.addEventListener&&y.addEventListener(=
"orientationchange",this.Rb,v);this.Nb=3Dfunction(c){27=3D=3D=0A=
(c.keyCode?c.keyCode:c.which)&&a.X()};l(q).bind("keyup",this.Nb);this.Sa=3D=
r}};f.Ua.prototype.X=3Dfunction(){this.Sa&&(y.removeEventListener&&y.remo=
veEventListener("orientationchange",this.Rb,v),l(q).Dd(this.Nb),this.body=
.remove(),this.Ra&&(this.Ra.remove(),m.clearInterval($)),this.ua.remove()=
,this.Sa=3Dv)};f.$=3D{};f.$.td=3Dfunction(){b.q(b.Va)&&b.q(b.Pa)&&(b.Pa.Z=
d(),f.g.j("mid",b.Pa.Xd.Qd))};f.$.za=3Dfunction(){if(b.q(b.Va))var =
a=3DsetInterval(function(){b.q(b.Pa)&&(clearInterval(a),b.Pa.Yd())},250)}=
;var fa=3D=0A=
{Explorer:5.5,Safari:2,Firefox:1.4},l=3Di.l,o=3D{invite:k,qualifier:k,loc=
ale:k,canceled:v};b.f=3Dfunction(a){b.A(this,{options:b.A({},a),Mb:v,Ob:v=
,nb:s,L:k,zb:v,oc:v,Od:k,Fb:[],k:s,P:s,Oa:s,Za:s,ca:s});g.controller=3Dth=
is;this.Id()};b.f.loaded=3Dnew n.F.H;b.f.Jb=3Dnew n.F.H;b.f.kc=3Dnew =
n.F.H;b.f.fb=3Dnew n.F.H;b.f.Kb=3Dnew n.F.H;b.f.Lb=3Dnew =
n.F.H;b.f.nc=3Dnew n.F.H;b.f.mc=3Dnew n.F.H;b.f.fc=3Dnew =
n.F.H;b.f.jc=3Dnew =
n.F.H;b.f.prototype.Id=3Dfunction(){b.f.R.ab&&b.m([["loaded",b.f.loaded],=
["initialized",b.f.Jb],["surveyDefChanged",=0A=
b.f.kc],["inviteShown",b.f.fb],["inviteAccepted",b.f.Kb],["inviteDeclined=
",b.f.Lb],["trackerShown",b.f.nc],["trackerCanceled",b.f.mc],["qualifierS=
hown",b.f.fc],["surveyShown",b.f.jc]],function(a,c){b.J(b.f.R.ab[c[0]])&&=
c[1].Ad(b.f.R.ab[c[0]])})};b.f.prototype.B=3Dfunction(a){switch(a){case =
3:return b.q(f.g.j("t"));case 2:return b.q(f.g.j("i"));case 1:return =
1=3D=3D=3Df.g.j("i");case 4:return b.q(f.g.j("s"))}return =
v};b.f.prototype.load=3Dfunction(){m.__$$FSRINIT$$__&&m.__$$FSRINIT$$__=3D=
=3D=3Dr||(m.__$$FSRINIT$$__=3D=0A=
r,g.auto&&this.execute(this.hc,r))};b.f.prototype.execute=3Dfunction(){if=
(g.enabled&&(j.ignoreWindowTopCheck||m=3D=3Dm.top)){for(var =
a=3D[],c=3D0;c<arguments.length;c++)a.push(arguments[c]);var =
c=3Da.shift(),b=3Dthis;this.Mb?0!=3Dthis.L&&c.apply(b,a):(this.Fb.push({f=
n:c,args:a}),this.Ob||(this.Ob=3Dr,f.g.Sc(function(){b.eb()})))}};b.f.pro=
totype.eb=3Dfunction(){b.f.loaded.M();var =
a=3Df.g.j("v");this.Ga();if(!b.q(a)&&b.q(b.Va)&&(a=3Df.K.rd,a.enabled&&1=3D=
=3Dthis.L)){a.url=3D"/"+g.replay_id+".gif";(new =
w.O(b.A({onSuccess:function(a){return function(b){a.Bc(b);=0A=
a.loaded()}}(this),onError:function(a){return =
function(){a.loaded()}}(this)},a))).Ma();return}this.loaded()};b.f.protot=
ype.loaded=3Dfunction(){this.Mb=3Dr;var =
a=3Dthis;setTimeout(function(){var =
b=3Da.Fb.shift();b&&(a.execute(b.fn,b.args),setTimeout(arguments.callee,1=
00))},100)};b.f.prototype.Ga=3Dfunction(){this.zb=3Dr;var =
a=3Dp.n.Q(f.g.oa("fsr.a"));this.B(3)||this.Fc();if(a){var =
c=3Dthis.kb();if(b.q(b.Va)){if(200=3D=3Dc){b.g.rc.log("Exit: Pooling =
number has not been updated.");alert("Pooling number has not been =
updated.");=0A=
return}if("site.com"=3D=3Dg.replay_id){b.g.rc.log("Exit: replay_id has =
not been updated.");alert("replay_id has not been =
updated.");return}}a=3Df.g.j("v");if(!b.q(a)){a=3D1;b.f.R.$c[t.r.platform=
]||(o.message=3D"Exit: Platform not =
supported",a=3D0);fa[t.r.type]&&t.r.version<=3Dfa[t.r.type]&&(o.message=3D=
"Exit: Browser not supported",a=3D0);this.W()&&(o.message=3D"Exit: Met =
exclude criteria",a=3D0);p.n.Q("fsr.o")&&(o.message=3D"Exit: Opt-out =
cookie found",a=3D0);var d,e=3Dnew =
p.n(f.g.oa("fsr.r"),{path:"/",domain:g.site.domain,=0A=
secure:g.site.secure});if(d=3De.get("d"))o.message=3D"Exit: Persistent =
cookie found: =
"+d,a=3D-1;if(j.altcookie&&j.altcookie.name&&(d=3Dp.n.Q(j.altcookie.name)=
)&&(!j.altcookie.value||j.altcookie.value=3D=3Dd))o.message=3D"Exit: =
Alternate persistent cookie found: =
"+d,a=3D-1;d=3Dn.u.ta();1=3D=3Da&&!(0<d&&d<=3Dc)&&(o.message=3D"Exit: =
Not in pool: =
"+d,a=3D-2);f.g.j("v",a);if(c=3De.get("i"))b.now()<e.get("e")&&(g.rid=3Dc=
);g.rid||j.events.enabled&&j.events.id&&(g.rid=3Dn.Hb());g.rid&&f.g.j("ri=
d",g.rid);if(e=3De.get("s"))f.g.j("sd",e),f.g.j("lk",=0A=
1);if((e=3Db.Da())&&""!=3De){j.meta.ref_url&&f.g.j("ru",e);if(j.meta.refe=
rrer){var =
c=3De.match(/^(\w+:\/\/)?((\w+-?\w+\.?)+)\//),h;c&&3<=3Dc.length&&(h=3Dc[=
2]);f.g.j("r",h)}j.meta.terms&&f.g.j("st",this.Kc(e)||"")}this.kd(f.g.j()=
)}this.L=3Da;g.rid=3Df.g.j("rid");h=3Dj.tracker.timeout;j.tracker.adjust&=
&b.q(f.g.j("f"))&&(h=3Df.g.j("to"),a=3D(b.now()-f.g.j("f"))/1E3,h=3DMath.=
round(10*(0.9*h+0.1*2*a))/10,h=3D2>h?2:5<h?5:h);j.tracker.adjust&&f.g.j("=
to",h);1>this.L&&f.$.za();b.f.Jb.M(this.L);p.n.Ja("fsr.paused",{path:"/",=
domain:g.site.domain})}else this.L=3D=0A=
0};b.f.prototype.hc=3Dfunction(a){a&&f.g.j().$a("pa");this.ud();var =
b,a=3Dthis.k=3Dthis.Oa;b=3Dthis.ca;g.sd=3Da;g.sdi=3Db;var =
d=3Dthis.k?this.cc():v,a=3Dthis.k=3Dthis.P;b=3Dthis.Za;g.sd=3Da;g.sdi=3Db=
;this.k&&(this.jd(),d||this.cc(),this.gd(),this.ld());this.md()};b.f.prot=
otype.ud=3Dfunction(){var =
a,c,d,e;g.sv=3Dn.u.ta();this.nb=3Df.ya("fsr.sp",f.g.Fa("fsr.sp"));var =
h;b.q(f.g.j("cd"))&&(this.ca=3Df.g.j("cd"));g.cs=3Db.U(b.Y());j.meta.url_=
params||(g.cs=3Dg.cs.replace(/(.*?)(\?.*)/g,"$1"));j.meta.url&&f.g.j("c",=
g.cs);this.language();var u=3D=0A=
f.g.j("pv")?f.g.j("pv")+1:1;f.g.j("pv",u);u=3Df.g.j("lc")||{};h=3Dthis.Uc=
();if(0!=3Dh.length){for(a=3D0,d=3Dh.length;a<d;){d=3Dg.xa[h[a]];d.idx=3D=
h[a];a=3D"d"+d.idx;this.Db(d.criteria);u[a]||(u[a]=3D{v:0,s:v});d.lc=3Du[=
a].v+=3D1;d.ec=3Du[a].e||0;d.type=3D"current";this.Bb(d);h=3Dthis.Ic(this=
.Tc(d),d.lc,d.ec);if(-1<h){d.ls=3Du[a].s=3Dr;if(b.C(d.criteria.lf)&&(d.cr=
iteria.lf=3Dd.criteria.lf[h],d.criteria.sp=3Dd.criteria.sp[h],d.pop.when=3D=
d.pop.when[h],b.C(d.invite.content))){d.invite.content=3Dd.invite.content=
[h];c=3Dd.invite.locales||[];for(a=3D=0A=
0,e=3Dc.length;a<e;a++)c[a].content=3Dc[a].content[h]}d.pin&&(a=3Df.g.j("=
pn"),(!b.q(a)||a>d.idx)&&f.g.j("pn",d.idx))}else =
if(d.ls=3Du[a].s=3Dv,b.C(d.criteria.lf)&&(d.criteria.lf=3Dd.criteria.lf[0=
],d.criteria.sp=3Dd.criteria.sp[0],d.pop.when=3Dd.pop.when[0],b.C(d.invit=
e.content))){d.invite.content=3Dd.invite.content[0];c=3Dd.invite.locales|=
|[];for(a=3D0,e=3Dc.length;a<e;a++)c[a].content=3Dc[a].content[0]}this.Cb=
(d);a=3Df.g.j("v");h=3Df.g.j("i");!b.q(h)&&1=3D=3Da&&d.kb&&(a=3Dn.u.ta(),=
0<a&&a<=3Dd.kb||(a=3D-2,f.g.j("v",a),f.$.za()));this.P=3D=0A=
d;this.Za=3Dd.idx;break}f.g.j("lc",u)}b.q(this.ca)&&this.ca!=3Dthis.Za&&(=
d=3Dg.xa[this.ca],d.idx=3Dthis.ca,a=3D"d"+d.idx,this.Db(d),d.lc=3Du[a].v|=
|0,d.ls=3Du[a].s||v,d.type=3D"previous",this.Bb(d),this.Cb(d),this.Oa=3Dd=
,this.ca=3Dd.idx,b.f.kc.M(this.Oa,this.P))};b.f.prototype.cc=3Dfunction()=
{return =
0>this.L?v:this.od()?r:this.dc()};b.f.prototype.jd=3Dfunction(){if(!(0>th=
is.L)&&(f.g.j("cd",this.k.idx),!f.g.j("lk"))){var =
a=3Df.g.j("pn");(!b.q(a)||a>=3Dthis.k.idx)&&f.g.j("sd",this.k.idx)}};b.f.=
prototype.gd=3Dfunction(){0>this.L||=0A=
(this.B(1)&&!this.B(4)&&(this.da("pop",this.Yb),this.da("cancel",this.Aa)=
),this.B(2)||this.da("attach",this.lb),this.B(3)&&this.da("pause",this.pa=
use))};b.f.prototype.od=3Dfunction(){if(!this.wd()||!this.B(3))return =
v;Z(this,"tracker");return r};b.f.prototype.wd=3Dfunction(){var =
a=3Dthis.k;if(!a.ls)return =
v;if("previous"=3D=3D=3Da.type){if("later"!=3D=3Da.pop.when||"leaving-sec=
tion"!=3D=3Da.pop.after)return v}else =
if("current"=3D=3D=3Da.type&&"now"!=3D=3Da.pop.when)return v;return =
r};b.f.prototype.dc=3Dfunction(){var a=3Dr;this.vd()||=0A=
(a=3Dv);a&&(this.hd(),Z(this,"invite"));return =
a};b.f.prototype.vd=3Dfunction(){var a=3Dthis.k;if(!a.invite)return =
v;var =
c=3Dthis.B(2);if(a.invite.type&&"static"=3D=3D=3Da.invite.type)return =
v;if(a.invite.type&&"dynamic"=3D=3D=3Da.invite.type&&c)return =
r;if(c)return v;c=3Db.U(b.Y());if(a.invite.include){var =
d=3Dr;a.invite.include.local&&(d=3Dthis.hb(a.invite.include.local,c));if(=
!d)return =
this.pc(),v}if(a.invite.exclude&&(d=3Dv,(d=3Dthis.hb(a.invite.exclude.loc=
al||[],c))||(d=3Dthis.hb(a.invite.exclude.referrer||[],b.U(b.Da()))),=0A=
d||(d=3Db.f.R.W&&b.J(b.f.R.W.ha)?b.f.R.W.ha():v),d))return =
this.pc(),v;c=3D"previous"=3D=3D=3Da.type?"onexit":"onentry";return =
a.invite&&a.invite.when!=3Dc||!a.ls?v:0<a.sv&&a.sv<=3Da.criteria.sp};b.f.=
prototype.hd=3Dfunction(){var a=3Dthis.k,b=3Da.alt;if(b)for(var =
d=3Dn.u.ta(),e=3D0,f=3D0,g=3Db.length;f<g;f++)if(e+=3Db[f].sp,d<=3De){b[f=
].url?(a.pop.what=3D"url",a.pop.url=3Db[f].url):b[f].script&&(a.pop.what=3D=
"script",a.pop.script=3Db[f].script);delete =
a.invite;break}};b.f.prototype.Rc=3Dfunction(a){switch(a){case =
"invite":this.Cc();break;=0A=
case "tracker":this.Xb()}};b.f.prototype.hb=3Dfunction(a,b){for(var =
d=3D0,e=3Da.length;d<e;d++)if(b.match(a[d]))return r;return =
v};b.f.prototype.pc=3Dfunction(){var =
a=3Dthis.k,b=3Df.g.j("lc");a.ec=3Db["d"+a.idx].e=3D(b["d"+a.idx].e||0)+1;=
f.g.j("lc",b)};b.f.prototype.Cc=3Dfunction(){var =
a=3Dthis.ha,c=3Dthis;"hybrid"=3D=3D=3Dj.mode&&(a=3Dthis.Hc);(new =
w.O(b.A({onSuccess:function(){a.call(c)},onError:function(){a.call(c)}},f=
.K.B))).Ma()};b.f.prototype.Hc=3Dfunction(){var =
a=3Dthis.ha,c=3Dthis;(new w.O(b.A({Ub:{"do":0},success:f.K.B.Ta,=0A=
onSuccess:function(){a.call(c)}},f.K.domain))).Ma()};b.f.prototype.da=3Df=
unction(a,b){if(this.k.links)for(var =
d=3D0,e=3Dthis.k.links[a]||[],f=3D0,g=3De.length;f<g;f++)d+=3Dthis.link(e=
[f].tag,e[f].attribute,e[f].patterns||[],e[f].qualifier,b,{sp:e[f].sp,whe=
n:e[f].when,invite:e[f].invite,pu:e[f].pu,check:e[f].check})};b.f.prototy=
pe.link=3Dfunction(a,c,d,e,f,g){var =
j=3Dthis,m=3D0;b.m(d,function(d,i){m+=3Dl(a+"["+c+"*=3D"+i+"]").bind("cli=
ck",function(){e&&b._qualify(e);f.call(j,g)}).length});return =
m};b.f.prototype.Bb=3Dfunction(a){var c=3D=0A=
a.criteria.lf;b.Ia(c)&&(a.criteria.lf=3D{v:c,o:">=3D"})};b.f.prototype.Tc=
=3Dfunction(a){var =
c=3Da.criteria.lf;b.ba(c)&&(c=3D[a.criteria.lf]);return =
c};b.f.prototype.Ic=3Dfunction(a,b,d){for(var =
e=3D-1,f=3D0,g=3Da.length;f<g;f++)">=3D"=3D=3Da[f].o&&b>=3Da[f].v?e=3Df:"=
=3D"=3D=3Da[f].o&&b-d=3D=3Da[f].v?e=3Df:">"=3D=3Da[f].o&&b>a[f].v&&(e=3Df=
);return e};b.f.prototype.W=3Dfunction(){var =
a=3Dj.exclude,c=3Db.f.R.W&&b.J(b.f.R.W.global)?b.f.R.W.global():v;return!=
a?c:this.match(a)||c};b.f.prototype.Cb=3Dfunction(a){a.sv=3Dg.sv;b.C(a.cr=
iteria.sp)&&(a.criteria.sp=3D=0A=
a.criteria.sp[(new Date).getDay()]);var =
c=3Da.name+(a.section?"-"+a.section:""),d=3Dc+(o.locale?"-"+o.locale:"");=
a.criteria.sp=3Dthis.nb.get(c)||this.nb.get(d)||a.criteria.sp;a.invite!=3D=
=3Dv&&(a.invite=3Db.qa(j.invite,a.invite||{}));b.m(["tracker","survey","q=
ualifier","cancel","pop"],function(c,d){a[d]=3Db.qa(j[d],a[d]||{})});a.re=
peatdays=3Dj.repeatdays||a.repeatdays;b.C(a.repeatdays)||(c=3Da.repeatday=
s,a.repeatdays=3D[c,c])};b.f.prototype.Fd=3Dfunction(){g.enabled&&!this.o=
c&&this.zb&&(this.oc=3Dr,this.Ed())};b.f.prototype.Ed=3D=0A=
function(){0=3D=3Do.invite&&f.g.log("103");j.previous&&f.g.j("p",g.cs);j.=
tracker.adjust&&f.g.j("f",b.now())};b.f.prototype.Uc=3Dfunction(){for(var=
 =
a=3D[],b=3Dg.xa,d=3D0,e=3Db.length,f=3D0;d<e;d++)if(!(b[d].site&&b[d].sit=
e!=3Dg.site.name)&&this.match(b[d].include)){a[f++]=3Dd;break}return =
a};b.f.prototype.match=3Dfunction(a){function =
c(a,c){b.C(c)||(c=3D[c]);for(var =
d=3D0,e=3Dc.length;d<e;d++)if((a+"").match(c[d]))return r;return v}var =
d=3Dv;b.m([["urls",b.Y()],["referrers",b.Da()],["userAgents",navigator.us=
erAgent]],function(c,=0A=
e){b.m(a[e[0]]||[],function(a,c){if(b.U(e[1]).match(c))return =
d=3Dr,v});if(!d)return v});if(d)return =
r;b.m(a.cookies||[],function(a,b){var =
c;if(c=3Dp.n.Q(b.name))if(c.match(b.value||"."))return =
d=3Dr,v});if(d)return r;var =
e=3Df.ya("fsr.ipo",f.g.Fa("fsr.ipo")),g=3Da.variables;if(g)for(var =
m=3D0,l=3Dg.length;m<l;m++){var =
i=3Dg[m].name,n=3Dg[m].value;if(!(i=3D=3Dj.ipexclude&&1=3D=3De.get("value=
"))){b.C(i)||(i=3D[i],n=3D[n]);for(var =
o,K=3Dr,q=3D0,L=3Di.length;q<L;q++){try{o=3D(new Function("return =
"+i[q]))()}catch(t){o=3D""}if((o||""=3D=3D=3Do)&&=0A=
!c(o,n[q])){K=3Dv;break}}if(K)return r}}return =
v};b.f.prototype.kb=3Dfunction(){var a=3D(new =
Date).getHours(),c=3D100;b.q(j.pool)&&(c=3Dj.pool);var =
d=3Df.ya("fsr.pool",f.g.Fa("fsr.pool")),c=3Dd&&1=3D=3Dd.get("value")?100:=
c;b.C(c)||(c=3D[{h:0,p:c}]);for(var =
d=3D100,e=3D0,g=3Dc.length;e<g;e++)a>=3Dc[e].h&&(d=3Dc[e].p);return =
d};b.f.prototype.Bc=3Dfunction(a){var =
b=3Dn.u.ta();0<b&&b<=3Da||(this.L=3D-2,f.g.j("v",this.L),f.$.za())};b.f.p=
rototype.ha=3Dfunction(){var =
a=3Dthis.k,c=3Dthis;b.A(o,{invite:0,repeatoverride:j.repeatoverride||v});=
f.g.j("i",=0A=
o.invite);o.repeatoverride||this.ob(1);o.locale&&f.g.j("l",o.locale);a.in=
vite?(setTimeout(function(){b.f.fb.M(c.P,f.g.j());f.g.log("100",g.cs);"dh=
tml"=3D=3Da.invite.type?c.bc():"page"=3D=3Da.invite.type?c.bd():c.bc()},1=
E3*(a.invite.delay||0)),a.invite.timeout&&setTimeout(function(){g.idhtml.=
X()},1E3*a.invite.timeout)):setTimeout(function(){c.la();c.closed()},0)};=
b.f.prototype.bc=3Dfunction(){if(this.k.invite.css){var =
a=3Dthis;b.gb(n.u.na(g.site,"css_files")+this.k.invite.css,"link",functio=
n(){a.xd()})}};b.f.prototype.xd=3D=0A=
function(){var =
a=3Dthis,c=3Dthis.k.invite,d=3D[];this.page(c);c.buttons&&b.m(j.Wd?[["acc=
ept",this.la],["decline",this.Ba]]:[["decline",this.Ba],["accept",this.la=
]],function(b,e){if(c.buttons[e[0]]){var =
f=3Dl("<button>");d.push(f.Ab("id",e[0]).G("fsr_closeSticky fsr_button =
fsr_"+e[0]).bind("click",function(){e[1].call(a)}).bind("mouseover",funct=
ion(){l(this).G("fsr_mouseover_"+e[0])}).bind("mouseout",function(){l(thi=
s).gc("fsr_mouseover_"+e[0])}).bind("focus",function(){l(this).G("fsr_mou=
seover_"+e[0])}).bind("blur",=0A=
function(){l(this).gc("fsr_mouseover_"+e[0])}));f[0].innerHTML=3Dc.button=
s[e[0]]}});var =
e=3D{Ud:{x:c.x,y:c.y},V:{w:c.width||"500",t:c.text||"100%",href:n.u.na(g.=
site,"image_files"),btn:d,close:function(){a.Ba()}},ib:{bgcolor:c.bgcolor=
,opacity:c.opacity,hide:c.hideOnClick}};o.type=3D0;c.content?(e.content=3D=
c.content,e.footer=3Dc.footer):e.url=3Dn.u.na(g.site,"html_files")+(c.url=
.dhtml||c.url);var e=3Dnew =
f.Ua(e),h=3Dthis.k.invite?this.k.invite.hide:[];b.C(h)?b.m(h,function(a,b=
){l("#"+b).I("visibility","hidden")}):=0A=
l(h).I("visibility","hidden");e.show();g.idhtml=3De};b.f.prototype.la=3Df=
unction(){b.f.Kb.M(this.P,f.g.j());o.invite=3D1;f.g.log("101");f.g.j("i",=
1);this.k.lock&&f.g.j("lk",1);this.ob(0);f.$.td();this.fd();this.closed()=
};b.f.prototype.Ba=3Dfunction(){b.f.Lb.M(this.P,f.g.j());o.invite=3D-1;f.=
g.log("102");f.g.j("i",-1);this.ob(1);f.$.za();this.closed()};b.f.prototy=
pe.closed=3Dfunction(){var =
a=3Dthis.k.invite?this.k.invite.hide:[];b.C(a)?b.m(a,function(a,b){l("#"+=
b).I("visibility","visible")}):l(a).I("visibility",=0A=
"visible")};b.f.prototype.qd=3Dfunction(){o.qualifier=3D1;f.g.log("301");=
this.nd()};b.f.prototype.Zc=3Dfunction(a){o.repeatoverride=3D1=3D=3Da};b.=
f.prototype.fd=3Dfunction(){var =
a=3Dthis.k;"later"=3D=3Da.pop.when?(a.pop.tracker&&this.ac(),this.da("pop=
",this.Yb),this.da("cancel",this.Aa),this.da("pause",this.pause)):"now"=3D=
=3Da.pop.when?this.$b():"both"=3D=3Da.pop.when&&(this.ac(),this.mb())};b.=
f.prototype.$b=3Dfunction(){f.g.j("s",1);switch(this.k.pop.what){case =
"survey":this.mb();break;case "qualifier":this.cd();break;case =
"url":this.ed();=0A=
break;case =
"script":this.dd()}};b.f.prototype.nd=3Dfunction(){!o.canceled?this.mb():=
this.Wb()};b.f.prototype.Xb=3Dfunction(a){this.B(3)?this.ic(a):this.$b()}=
;b.f.prototype.mb=3Dfunction(){b.f.jc.M(this.P,f.g.j());var =
a=3Dthis.k,c=3Da.survey,d=3Da.pop;this.Zb(f.g.Pc(a,d.now),c.width,c.heigh=
t,d.pu,"400")};b.f.prototype.ad=3Dfunction(){var =
a=3Dj.survey,b=3D"feedback",d=3Do.locale;d&&(b+=3D"-"+d);this.Zb(b,a.widt=
h,a.height,v,"600")};b.f.prototype.Zb=3Dfunction(a,c,d,e,h){var =
j=3Df.K.Bd,l=3Dnew Date-0+"_"+Math.round(1E13*Math.random()),=0A=
i=3Dn.u.hash(l),a=3Dn.u.ja({sid:a,cid:g.id,pattern:g.cs,a:l,b:i,c:b.tb,ve=
rsion:g.version}),l=3Df.D.ja();this.pop(h,b.Ca()+"//"+j.host+j.path+j.url=
+"?"+a+"&"+l,(m.screen.width-c)/2,(m.screen.height-d)/2,c,d,e);f.g.log(h,=
g.cs)};b.f.prototype.ac=3Dfunction(){this.B(3)||(b.f.nc.M(this.P,f.g.j())=
,m.fsr$timer=3DsetInterval(b.cb,1E3),this.Na(this.k.tracker,r,"200"))};b.=
f.prototype.cd=3Dfunction(){b.f.fc.M(this.P,f.g.j());var =
a=3Dthis.k;this.Na(a.qualifier,a.pop.pu,"300",a.pop.now)};b.f.prototype.b=
d=3Dfunction(){b.f.fb.M(this.P,=0A=
f.g.j());this.Na(this.k.invite,v,"_self")};b.f.prototype.Wb=3Dfunction(){=
this.Na(this.k.cancel,v,"500")};b.f.prototype.Yb=3Dfunction(a){var =
c=3Dr;this.B(4)||(b.J(a.B)&&(c=3Da.B()),c&&this.Xb(a))};b.f.prototype.Aa=3D=
function(){if(!f.g.j("lk")&&this.B(3)){var =
a=3Dy.open("","fsr200");a&&(b.f.mc.M(this.P,f.g.j()),a.close())}};b.f.pro=
totype.ic=3Dfunction(a){var =
b=3Dthis,d=3Dthis.k;"Firefox"!=3Dt.r.type||!d.qualifier.content?f.g.j("fo=
",a&&a.pu?2:1):(this.Aa(),setTimeout(function(){f.g.log("300",g.cs);b.Vd(=
"qualifier")},1E3*=0A=
(d.qualifier.delay||0)))};b.f.prototype.Na=3Dfunction(a,c,d,e){this.page(=
a);var =
h=3D(m.screen.width-a.width)/2,j=3D(m.screen.height-a.height)/2,l=3Dn.u.n=
a(g.site,"html_files")+(a.url.pop||a.url),i=3D{siteid:g.siteid,name:g.sit=
e.name,domain:g.site.domain};e&&(i.when=3De);e=3Dn.u.ja(i);l+=3D"?"+e;e=3D=
d;"window"=3D=3D=3Dg.storageOption&&(e=3Db.g.JSON.parse(m.name),e.popOthe=
r=3Dd,e=3Db.g.JSON.stringify(e));this.pop(e,l,h,j,a.width,a.height,c);f.g=
.log(d,g.cs)};b.f.prototype.lb=3Dfunction(a){if(!this.B(2)){var =
b=3Dthis.k,d=3Dthis;a.sp&&(b.criteria.sp=3D=0A=
a.sp);if(a.when||a.qualifier)b.pop.when=3Da.when;0<b.sv&&b.sv<=3Db.criter=
ia.sp&&(o.locale&&f.g.j("l",o.locale),a.invite?this.dc():setTimeout(funct=
ion(){d.la();d.closed()},0))}};b.f.prototype.ed=3Dfunction(){var =
a=3Dj.survey.width,b=3Dj.survey.height;this.pop("Other",this.k.pop.url,(m=
.screen.width-a)/2,(m.screen.height-b)/2,a,b)};b.f.prototype.dd=3Dfunctio=
n(){b.gb(this.k.pop.script,"script")};b.f.prototype.pause=3Dfunction(){f.=
g.j("pa","1")};b.f.prototype.pop=3Dfunction(a,b,d,e,f,g,j){var =
l=3D"",i=3Da;"_self"!=3Da&&(i=3D=0A=
"fsr"+a,l=3D"location=3D0,status=3D0,scrollbars=3D1,resizable=3D1,width=3D=
"+f+",height=3D"+g+",left=3D"+d+",top=3D"+e+",toolbar=3D0,menubar=3D0");i=
f((a=3Dm.open(b,i,l,v))&&j)a.blur(),m.focus()};b.f.prototype.language=3Df=
unction(){var a=3Dj.language;if(a&&(o.locale=3Da.locale,a.src)){var =
c=3Do.locale,d,e;e=3Da.type;switch(a.src){case =
"location":d=3Db.U(b.Y());break;case =
"cookie":d=3De&&"client"=3D=3De?p.n.Q(a.name):f.g.j("lang");break;case =
"variable":d=3Dnew Function("return =
"+a.name);d=3De&&"client"=3D=3De?d.call(m):g[a.name];break;case =
"meta":if(0!=3D=0A=
(e=3Dl("meta[name=3D"+a.name+"]")).length)d=3De[0].content;break;case =
"navigator":d=3Dnavigator.browserLanguage||navigator.language;break;case =
"function":b.J(a.value)&&(d=3Da.value.call(m,a,this))}d=3Dd||"";a=3Da.loc=
ales||[];e=3D0;for(var =
h=3Da.length;e<h;e++){b.C(a[e].match)||(a[e].match=3D[a[e].match]);for(va=
r =
i,n=3D0,q=3Da[e].match.length;n<q;n++)if(i=3Dd.match(a[e].match[n])){c=3D=
a[e].locale;break}if(i)break}o.locale=3Dc}};b.f.prototype.page=3Dfunction=
(a){var c=3Df.g.j("l");if(c)for(var =
d=3Da.locales||[],e=3D0,g=3Dd.length;e<g;e++)d[e].locale=3D=3D=0A=
c&&(b.aa("url",d[e],a),b.aa("content",d[e],a),b.aa("footer",d[e],a),b.aa(=
"buttons.accept",d[e],a),b.aa("buttons.decline",d[e],a),b.aa("width",d[e]=
,a),b.aa("height",d[e],a))};b.f.prototype.Db=3Dfunction(a){var =
b=3Do.locale;if(b)for(var =
d=3Da.locales||[],e=3D0,f=3Dd.length;e<f;e++)if(d[e].locale=3D=3Db){a.sp=3D=
d[e].sp;a.lf=3Dd[e].lf;break}};b.f.prototype.Kc=3Dfunction(a){var =
a=3Db.U(a||b.Da()),c,d=3Ds;b.m(["q","p","query"],function(b,c){if(d=3Da.m=
atch(RegExp("[?&]"+c+"=3D([^&]*)")))return v});if(!d)return =
c;(c=3DdecodeURI(d[1]))&&=0A=
(c=3Dc.replace(/\+/g," "));return =
c};b.f.prototype.ob=3Dfunction(a){if(!o.repeatoverride&&this.k.repeatdays=
&&this.k.repeatdays[a]){var c=3Dnew =
p.n(f.g.oa("fsr.r"),{path:"/",domain:g.site.domain,secure:g.site.secure,d=
uration:this.k.repeatdays[a]}),d=3Dc.get();d.d=3Dthis.k.repeatdays[a];c.m=
a();j.altcookie.name&&p.n.write(j.altcookie.name,j.altcookie.value,{path:=
j.altcookie.path,domain:j.altcookie.domain,secure:g.site.secure,duration:=
j.altcookie.persistent?this.k.repeatdays[a]:s});var =
e=3Dj.events;if(e.pd){d.i=3D=0A=
g.rid;var h=3Dnew =
Date;h.setDate(h.getDate()+e.pd);d.e=3Dh.getTime();this.k.lock&&(d.s=3Dth=
is.k.idx);c.ma()}"hybrid"=3D=3Dj.mode&&(new =
w.O(b.A({Ub:{"do":1,rw:1440*this.k.repeatdays[a]}},f.K.domain))).Ma()}};b=
.f.prototype.ld=3Dfunction(){var a=3Dj.cpps;if(a)for(var c in =
a)if(a.hasOwnProperty(c)){var =
d=3Da[c],e=3D"",h,i,q=3Dd.mode,o=3Dq&&"append"=3D=3Dq?f.D.append:f.D.set;=
if(d.Vb&&(e=3DFSR.D.get(c))){for(var =
q=3Dv,t=3D0,la=3Dd.Vb.length;t<la;t++)if(e=3D=3D=3Dd.Vb[t]){q=3Dr;break}i=
f(q)continue}switch(d.source.toLowerCase()){case =
"url":i=3Dfunction(){var a=3D=0A=
c,e,f=3Dd.patterns||[],g=3Do;return function(){for(var =
c=3D0,d=3Df.length;c<d;c++)if(b.U(b.Y()).match(f[c].regex)){e=3Df[c].valu=
e;break}e&&""!=3De&&g(a,e)}};break;case "parameter":i=3Dfunction(){var =
a=3Dc,b=3Dd.name,e=3Do,f;return =
function(){(f=3Dn.u.Tb(b))&&""!=3Df&&e(a,f)}};break;case =
"cookie":i=3Dfunction(){var a=3Dc,b=3Dd.name,f=3Do;return =
function(){(e=3Dp.n.Q(b))&&""!=3De&&f(a,e)}};break;case =
"variable":i=3Dfunction(){var a=3Dc,b=3Dd.name,e=3Do,f;return =
function(){try{f=3D(new Function("return =
"+b)).call(m)}catch(c){f=3Dv}f&&""!=3Df&&e(a,f)}};=0A=
break;case "meta":i=3Dfunction(){var a=3Dc,b=3Dd.name,e=3Do,f;return =
function(){if(0!=3D(h=3Dl("meta[name=3D"+b+"]")).length)f=3Dh[0].content;=
f&&""!=3Df&&e(a,f)}};break;case "function":i=3Dfunction(){var =
a=3Dc,e=3Do,f,h=3Dd;return =
function(){b.J(h.value)&&(f=3Dh.value.call(m,c,h,g.controller));f&&""!=3D=
f&&e(a,f)}};break;case "static":i=3Dfunction(){var =
a=3Dc,b=3Do,e=3Dd.value;return =
function(){e&&""!=3De&&b(a,e)}}}d.on&&"load"!=3Dd.on&&d.query?l(d.query).=
bind(d.on,i()):i()()}};b.f.prototype.kd=3Dfunction(a){var =
b=3Dj.cpps;if(b)for(var d in b)if(b.hasOwnProperty(d)){var e=3D=0A=
b[d];e.init&&f.D.set(d,e.init,a)}};b.f.fa=3Dfunction(a,b,d,e){var =
g=3Df.g.j("ev")||{};if(e&&""!=3De&&(!g["e"+b]||a.repeat))g["e"+b]=3D(g["e=
"+b]||0)+1,f.g.log(d,e),f.g.j("ev",g)};b.f.prototype.md=3Dfunction(){if(!=
Math.abs(1!=3Dthis.L)){var a=3Dj.events;if(a.custom){var c=3D0,d;for(d =
in a.custom)if(a.custom.hasOwnProperty(d)){var =
e=3Da.custom[d],f=3Da.codes[d];if(e.enabled){var =
i;switch(e.source.toLowerCase()){case "url":i=3Dfunction(){var =
a=3De,d=3Dc,g=3Df,i=3De.patterns||[],j;return function(){for(var =
c=3D0,e=3Di.length;c<e;c++)if(b.U(b.Y()).match(i[c])){j=3D=0A=
i[c];break}b.f.fa(a,d,g,j)}};break;case "parameter":i=3Dfunction(){var =
a=3De,d=3Dc,g=3De.name,i=3Df,j;return =
function(){j=3Dn.u.Tb(g);b.f.fa(a,d,i,j)}};break;case =
"cookie":i=3Dfunction(){var a=3De,d=3Dc,g=3De.name,i=3Df,j;return =
function(){j=3Dp.n.Q(g);b.f.fa(a,d,i,j)}};break;case =
"variable":i=3Dfunction(){var a=3De,d=3Dc,g=3De.name,i=3Df,j;return =
function(){try{j=3D(new Function("return =
"+g)).call(m)}catch(c){j=3Dv}b.f.fa(a,d,i,j)}};break;case =
"function":i=3Dfunction(){var a=3De,d=3Dc,i=3De.value,j=3Df,l;return =
function(){b.J(i)&&(l=3Di.call(m,=0A=
a,e,g.controller));b.f.fa(a,d,j,l)}};break;case =
"static":i=3Dfunction(){var a=3De,d=3Dc,g=3De.value,i=3Df;return =
function(){b.f.fa(a,d,i,g)}}}e.on&&"load"!=3De.on&&e.query?l(e.query).bin=
d(e.on,i()):i()();c++}}}}};b.f.prototype.Fc=3Dfunction(){clearInterval(m.=
fsr$timer);p.n.Ja(f.g.oa("fsr.a"),{path:"/",domain:g.site.domain,secure:g=
.site.secure})};b.popNow=3Dfunction(a){P(a,"now")};b.popLater=3Dfunction(=
a){P(a,"later")};b.popImmediate=3Dfunction(){P(100,"now")};b.popFeedback=3D=
function(){var a=3Dg.controller;a.execute(a.ad)};=0A=
b.stopTracker=3Dfunction(a){g.controller.ic({pu:a})};b.run=3Dfunction(){v=
ar a=3Dg.controller;a.execute(a.hc)};b.invite=3Dfunction(a,b,d){var =
e=3Dg.controller;e.execute(e.lb,{sp:a,when:b,qualifier:d,invite:r})};b.po=
pCancel=3Dfunction(){g.controller.Wb()};b.showInvite=3Dfunction(){g.contr=
oller.ha()};b.close=3Dfunction(){g.controller.Aa()};b._sd=3Dfunction(){re=
turn g.controller.k};b._pd=3Dfunction(){return =
g.controller.Oa};b._cancel=3Dfunction(){o.canceled=3Dr};b._qualified=3Dfu=
nction(){g.controller.qd();g.idhtml.X()};b._accepted=3D=0A=
function(a){b._language(a);g.controller.la();g.idhtml.X()};b._declined=3D=
function(a){b._language(a);g.controller.Ba();g.idhtml.X()};b._override=3D=
function(a){g.controller.Zc(a)};b._language=3Dfunction(a){a&&(o[a]=3Da,f.=
g.j("l",a))};b._qualify=3Dfunction(a){o.canceled=3Dv;a&&(o.qid=3Da,f.g.j(=
"q",a))};b.Cookie=3D{};b.Cookie.read=3Dfunction(a){return =
p.n.Q(a)};b.$S=3Do;b.Z(function(){(new =
b.f).load();l(m).bind("beforeunload",function(){g.controller.Fd()})});b.f=
.R=3D{ab:{loaded:x(),initialized:x(),surveydefChanged:x(),inviteShown:x()=
,=0A=
inviteAccepted:x(),inviteDeclined:x(),trackerShown:x(),trackerCanceled:x(=
),qualifierShown:x(),surveyShown:x()},W:{global:function(){return =
v},ha:function(){return =
v}},$c:{win32:r,mac:r,linux:r,iphone:v,ipad:v,ipod:v,android:v,blackberry=
:v,winmobile:v,wince:v,mobile:v,other:v}}})(window,{});})({});
FSR($$FSR);
------=_NextPart_000_0023_01D01877.4AA497E0--
